# Supplementary material for: Data set concerning the use of social networking sites and mental health problems among the young generation in Bangladesh
Source: Data Brief. 2021 Nov 19;39:107593. doi: 10.1016/j.dib.2021.107593 (PMC8627992; doi:10.1016/j.dib.2021.107593)
Supplement: Supplementary file 2 [file mmc2.xlsx]

## Sheet: Raw Data
Timestamp	1. Do you have a social media account? (e.g., Facebook, Twitter, etc.)	2. Which social media account do you use usually?	3. Which device do you usually use to connect social media?	4. Which type of internet connection do you use?	5. How long have you been using a social media account?	6. How frequently do you post (upload status or add photos/videos) on social media?	7. How much time do you spend daily in social media?	8. When do you usually use social media?	9. How many friends do you have on social media?	10. How many friends do you know personally in social media?	11. How many groups you are tagged in social media?	12. What is your main purpose for using social media (e.g. Facebook)?	13. What contents do you mainly look for in your social media news feed?	14.Do you believe social media is a good thing?	15. When you see something in social media, do you instantly believe it?	16. Have you ever experienced peer pressure due to social media?	17. Does your emotion get influenced by other's posts (success, failure, loss)?	18. Have you ever compared yourself with other’s success or luxurious life?	19. Do you think, your mental wellbeing would be better if you do not use social media?	20. If answer is yes, are you trying to control that thing and trying to reduce the use of social media?	21. Please write your age in years (number).	22. Gender	23. Marital Status	24. Religion	25. Education	26. Profession	27. Monthly income	28. Area of residence	29. Living with-	30. Body weight (Kg)	31. Height (m)	32. Smoking habit	1. In the past 30 days, do you feel lack of companionship?	2. In the past 30 days, there is no one I can turn to	3. In the past 30 days, I feel left out.	4. In the last 30 days, I feel isolated from others.	5. In the last 30 days, I am unhappy being so withdrawn.	6. In the last 30 days, people are around me but not with me.	7. In the last 30 days, I am an outgoing person.	8. In the last 30 days, I can find companionship when I want it.	1 In the last 30 days, little interest or pleasure in doing things.	2. In the last 30 days, feeling down, depressed or hopeless.	3. In the last 30 days, trouble falling or staying asleep, sleeping too much	4. In the last 30 days, Feeling tired or having little energy.	5. In the last 30 days, poor appetite or over-eating.	6. In the last 30 days, feeling bad about yourself-or that you are a failure or have let yourself or your family down.	7. In the last 30 days, trouble concentrating on things, such as reading the newspaper or watching television.	8. In the last 30 days, moving or speaking so slowly or the opposite-moving around a lot more than usual.	9. In the last 30 days, thoughts that you would be better off dead, or of hurting yourself.
2021-02-20 21:56:49	Yes	Facebook	Mobile Phone	Broadband (Wi-Fi)	5-10 years	Less than 1 per day	1-3 hours	Frequently at anytime	Less than 500	All of them	Less than 5	To stay connected with people	Updates of people	Yes	No	No	Sometimes	Never	No	Not trying	26	Female	Married	Muslim	Graduate Level	Private job	Above 70,000 Tk	Urban Area	With family	34	1.4986	Non-smoker	Rarely	Never	Never	Never	Never	Never	Sometimes	Sometimes	Several days	Half of days	Several days	Several days	Not at all	Several days	Not at all	Not at all	Not at all
2021-02-20 23:32:52	Yes	Facebook	Mobile Phone	Broadband (Wi-Fi)	5-10 years	3-5 per day	More than 5 hours	Frequently at anytime	500-2000	All of them	More than 20	To stay connected with people	To stay connected with people	Yes	No	No	Sometimes	Never	Yes	Trying to reduce the use	24	Female	Unmarried	Muslim	Graduate Level	Unemployed including students	No income	Urban Area	With family	38	1.5748	Non-smoker	Often	Often	Rarely	Sometimes	Sometimes	Sometimes	Often	Never	Nearly everyday	Nearly everyday	Not at all	Several days	Not at all	Several days	Not at all	Not at all	Not at all
2021-02-16 21:03:59	Yes	Facebook	Mobile Phone	Broadband (Wi-Fi)	5-10 years	Less than 1 per day	3-5 hours	Night to late night	Less than 500	Many of them	10-20	To stay connected with people	Motivational/ informative contents	Yes	No	Yes	Not at all	Never	Yes	Trying to reduce the use	18	Female	Unmarried	Muslim	Secondary Level	Unemployed including students	No income	Urban Area	With family	39	1.5748	Non-smoker	Often	Often	Often	Often	Often	Often	Rarely	Rarely	Several days	Nearly everyday	Not at all	Not at all	Not at all	Not at all	Not at all	Several days	Not at all
2021-03-01 10:03:23	Yes	Twitter	Mobile Phone	Mobile data	Less than 2-year	Less than 1 per day	3-5 hours	Frequently at anytime	500-2000	Few of them	Less than 5	For time pass	Updates of current affairs/news	Yes	Yes	Yes	Always	All the times	Yes	Trying to reduce the use	17	Female	Unmarried	Hindu	Secondary Level	Unemployed including students	No income	Rural Area	Without family	40	1.5748	Non-smoker	Rarely	Rarely	Rarely	Rarely	Rarely	Rarely	Often	Sometimes	Several days	Not at all	Not at all	Not at all	Not at all	Not at all	Several days	Not at all	Not at all
2021-02-27 19:27:54	Yes	Twitter	Mobile Phone	Broadband (Wi-Fi)	Less than 2-year	More than 5 per day	More than 5 hours	Night to late night	2000-4000	Most of them	10-20	For time pass	Get pleasure from funny posts/ memes	Yes	Yes	Yes	Sometimes	Never	Yes	Not trying	23	Female	Unmarried	Hindu	Graduate Level	Unemployed including students	No income	Rural Area	With family	40	1.5748	Smoker	Rarely	Rarely	Rarely	Rarely	Rarely	Rarely	Sometimes	Rarely	Several days	Several days	Several days	Several days	Nearly everyday	Nearly everyday	Nearly everyday	Nearly everyday	Nearly everyday
2021-03-06 22:07:04	Yes	Facebook	Tablet	Mobile data	2-5 years	1-2 per day	Less than 1 hour	Evening	500-2000	Few of them	5-10	For time pass	Updates of people	Yes	Yes	Yes	Sometimes	All the times	Yes	Not trying	18	Male	Unmarried	Muslim	Secondary Level	Unemployed including students	No income	Rural Area	With family	40	1.5748	Non-smoker	Rarely	Sometimes	Sometimes	Sometimes	Rarely	Rarely	Rarely	Sometimes	Several days	Several days	Several days	Not at all	Not at all	Several days	Nearly everyday	Not at all	Not at all
2021-03-01 09:56:42	Yes	Facebook	Laptop	Broadband (Wi-Fi)	2-5 years	1-2 per day	1-3 hours	Afternoon	500-2000	Most of them	5-10	To stay connected with people	To stay connected with people	Yes	Yes	Yes	Sometimes	Most of the times	No	Trying to stop the use	17	Male	Unmarried	Buddho	Secondary Level	Unemployed including students	No income	Rural Area	With family	44	1.651	Smoker	Sometimes	Sometimes	Sometimes	Sometimes	Never	Rarely	Sometimes	Sometimes	Several days	Not at all	Half of days	Half of days	Not at all	Half of days	Not at all	Not at all	Not at all
2021-02-22 18:14:32	Yes	Facebook	Mobile Phone	Broadband (Wi-Fi)	5-10 years	Less than 1 per day	1-3 hours	Frequently at anytime	500-2000	Most of them	More than 20	For time pass	Updates of people	Yes	No	Yes	Sometimes	Never	No	Trying to reduce the use	27	Female	Married	Muslim	Graduate Level	Private job	10,000-40,000 Tk	Urban Area	With family	59	1.905	Non-smoker	Sometimes	Never	Sometimes	Sometimes	Never	Sometimes	Sometimes	Often	Several days	Not at all	Not at all	Several days	Not at all	Several days	Not at all	Not at all	Not at all
2021-02-14 01:59:47	Yes	Facebook	Mobile Phone	Broadband (Wi-Fi)	2-5 years	Less than 1 per day	3-5 hours	Night to late night	500-2000	Many of them	More than 20	To make new friends	Get pleasure from funny posts/ memes	Yes	Yes	No	Not at all	Never	No	Not trying	19	Male	Unmarried	Muslim	Secondary Level	Unemployed including students	No income	Urban Area	With family	50	1.7526	Non-smoker	Rarely	Never	Never	Rarely	Sometimes	Sometimes	Sometimes	Sometimes	Several days	Several days	Half of days	Several days	Several days	Several days	Several days	Not at all	Not at all
2021-02-22 20:14:36	Yes	Facebook	Mobile Phone	Broadband (Wi-Fi)	More than 10 years	More than 5 per day	1-3 hours	Evening	500-2000	Few of them	Less than 5	To stay connected with people	Motivational/ informative contents	Yes	No	No	Not at all	Never	No	Not trying	24	Female	Unmarried	Muslim	Graduate Level	Private job	10,000-40,000 Tk	Urban Area	With family	45	1.651	Non-smoker	Never	Never	Never	Never	Never	Never	Never	Never	Not at all	Not at all	Not at all	Not at all	Not at all	Not at all	Not at all	Not at all	Not at all
2021-03-05 17:56:35	Yes	Facebook	Desktop	Broadband (Wi-Fi)	2-5 years	1-2 per day	1-3 hours	Evening	500-2000	Many of them	5-10	To make new friends	Get pleasure from funny posts/ memes	Yes	Yes	Yes	Not at all	Never	No	Not trying	17	Male	Unmarried	Muslim	Primary level	Unemployed including students	No income	Rural Area	With family	40	1.5494	Non-smoker	Rarely	Rarely	Rarely	Rarely	Rarely	Rarely	Often	Often	Not at all	Not at all	Not at all	Not at all	Not at all	Not at all	Not at all	Not at all	Not at all
2021-03-01 14:59:40	Yes	Snapchat	Mobile Phone	Mobile data	Less than 2-year	More than 5 per day	More than 5 hours	Evening	Less than 500	All of them	Less than 5	For time pass	To stay connected with people	Yes	Yes	Yes	Sometimes	Most of the times	No	Not trying	16	Female	Unmarried	Muslim	Secondary Level	Unemployed including students	No income	Rural Area	With family	40	1.5494	Non-smoker	Rarely	Never	Never	Rarely	Never	Never	Often	Often	Nearly everyday	Not at all	Not at all	Half of days	Several days	Not at all	Not at all	Not at all	Not at all
2021-03-01 20:39:26	Yes	Facebook	Mobile Phone	Mobile data	Less than 2-year	1-2 per day	More than 5 hours	Frequently at anytime	Less than 500	Many of them	5-10	For time pass	Updates of people	Yes	No	Yes	Not at all	Never	Yes	Trying to reduce the use	18	Female	Unmarried	Muslim	Secondary Level	Unemployed including students	No income	Rural Area	With family	40	1.5494	Non-smoker	Rarely	Never	Never	Sometimes	Never	Rarely	Never	Rarely	Several days	Half of days	Half of days	Several days	Several days	Several days	Several days	Not at all	Not at all
2021-03-01 07:18:05	Yes	Facebook	Tablet	Broadband (Wi-Fi)	Less than 2-year	1-2 per day	1-3 hours	Night to late night	Less than 500	Few of them	Less than 5	For time pass	Get pleasure from funny posts/ memes	Yes	Yes	No	Sometimes	All the times	Yes	Trying to reduce the use	16	Female	Unmarried	Muslim	Secondary Level	Unemployed including students	No income	Urban Area	With family	40	1.5494	Non-smoker	Rarely	Never	Never	Never	Rarely	Never	Never	Rarely	Not at all	Several days	Several days	Not at all	Several days	Several days	Several days	Not at all	Not at all
2021-02-21 22:55:26	Yes	Facebook	Mobile Phone	Broadband (Wi-Fi)	5-10 years	Less than 1 per day	3-5 hours	Afternoon	Less than 500	Most of them	Less than 5	To stay connected with people	Motivational/ informative contents	No	No	No	Sometimes	Most of the times	Yes	Trying to reduce the use	25	Female	Unmarried	Muslim	Masters or above	Student	No income	Urban Area	With family	42	1.5748	Non-smoker	Rarely	Rarely	Never	Never	Never	Never	Sometimes	Often	Several days	Several days	Several days	Several days	Several days	Several days	Several days	Not at all	Not at all
2021-02-15 20:35:14	Yes	Twitter	Mobile Phone	Broadband (Wi-Fi)	2-5 years	More than 5 per day	More than 5 hours	Night to late night	Less than 500	Most of them	More than 20	Running business	Motivational/ informative contents	No	No	Yes	Sometimes	Most of the times	No	Trying to reduce the use	24	Female	Married	Muslim	Graduate Level	Self-employed/Entrepreneur/Business	No income	Rural Area	With family	45	1.6256	Non-smoker	Rarely	Sometimes	Sometimes	Rarely	Often	Never	Rarely	Sometimes	Several days	Several days	Half of days	Nearly everyday	Several days	Nearly everyday	Half of days	Not at all	Not at all
2021-03-03 21:32:54	Yes	Facebook	Mobile Phone	Mobile data	2-5 years	1-2 per day	Less than 1 hour	Frequently at anytime	Less than 500	Many of them	Less than 5	For time pass	Updates of people	Yes	No	No	Not at all	Never	Yes	Trying to reduce the use	20	Female	Married	Muslim	Secondary Level	Housewife	No income	Rural Area	With family	41	1.5494	Non-smoker	Never	Never	Never	Never	Never	Never	Never	Never	Several days	Several days	Several days	Several days	Not at all	Not at all	Not at all	Not at all	Not at all
2021-03-06 18:56:12	Yes	Facebook	Mobile Phone	Broadband (Wi-Fi)	2-5 years	Less than 1 per day	1-3 hours	Frequently at anytime	Less than 500	Few of them	Less than 5	For time pass	Updates of current affairs/news	Yes	Yes	Yes	Always	Most of the times	Yes	Trying to reduce the use	20	Male	Unmarried	Muslim	Secondary Level	Unemployed including students	No income	Rural Area	With family	44	1.6002	Smoker	Never	Never	Never	Rarely	Never	Never	Never	Never	Not at all	Not at all	Not at all	Not at all	Not at all	Not at all	Not at all	Not at all	Not at all
2021-02-20 21:11:18	Yes	Facebook	Mobile Phone	Broadband (Wi-Fi)	2-5 years	More than 5 per day	More than 5 hours	Night to late night	Less than 500	Few of them	Less than 5	For time pass	Get pleasure from funny posts/ memes	No	No	Yes	Always	Most of the times	Yes	Trying to reduce the use	25	Female	Married	Muslim	Masters or above	Unemployed including students	No income	Urban Area	With family	40	1.524	Non-smoker	Often	Sometimes	Never	Never	Never	Never	Sometimes	Sometimes	Nearly everyday	Nearly everyday	Nearly everyday	Half of days	Several days	Not at all	Not at all	Not at all	Not at all
2021-03-01 21:10:12	Yes	Facebook	Mobile Phone	Broadband (Wi-Fi)	2-5 years	Less than 1 per day	More than 5 hours	Frequently at anytime	Less than 500	Most of them	More than 20	For time pass	To stay connected with people	Yes	No	Yes	Sometimes	Never	No	Trying to reduce the use	25	Female	Unmarried	Muslim	Graduate Level	Self-employed/Entrepreneur/Business	No income	Urban Area	With family	40	1.524	Non-smoker	Rarely	Rarely	Sometimes	Rarely	Sometimes	Sometimes	Sometimes	Sometimes	Several days	Several days	Not at all	Not at all	Not at all	Not at all	Not at all	Not at all	Not at all
2021-02-21 02:05:07	Yes	Instagram	Mobile Phone	Broadband (Wi-Fi)	2-5 years	Less than 1 per day	1-3 hours	Frequently at anytime	Less than 500	Most of them	Less than 5	For time pass	Updates of people	Yes	Yes	Yes	Sometimes	All the times	Yes	Trying to reduce the use	25	Female	Unmarried	Muslim	Graduate Level	Private job	10,000-40,000 Tk	Urban Area	With family	40	1.524	Smoker	Rarely	Often	Rarely	Never	Sometimes	Rarely	Sometimes	Sometimes	Several days	Several days	Several days	Half of days	Half of days	Several days	Several days	Several days	Several days
2021-02-20 21:50:04	Yes	Facebook	Mobile Phone	Mobile data	5-10 years	Less than 1 per day	1-3 hours	Frequently at anytime	500-2000	Most of them	10-20	To stay connected with people	Updates of people	Yes	No	No	Sometimes	Most of the times	No	Not trying	24	Female	Married	Muslim	Masters or above	Unemployed including students	No income	Rural Area	With family	40	1.524	Non-smoker	Rarely	Never	Rarely	Sometimes	Never	Rarely	Never	Often	Several days	Several days	Not at all	Half of days	Several days	Several days	Not at all	Not at all	Not at all
2021-03-01 09:37:57	Yes	WhatsApp	Mobile Phone	Mobile data	5-10 years	3-5 per day	3-5 hours	Frequently at anytime	Less than 500	All of them	5-10	For time pass	Updates of people	Yes	No	No	Not at all	Never	Yes	Trying to stop the use	19	Female	Married	Muslim	Secondary Level	Housewife	No income	Rural Area	With family	47	1.651	Non-smoker	Never	Sometimes	Rarely	Rarely	Rarely	Never	Rarely	Rarely	Several days	Several days	Half of days	Several days	Several days	Not at all	Not at all	Not at all	Not at all
2021-02-27 13:04:00	Yes	Snapchat	Tablet	Broadband (Wi-Fi)	5-10 years	3-5 per day	1-3 hours	Evening	500-2000	All of them	10-20	For time pass	To stay connected with people	No	No	No	Not at all	Never	No	Trying to reduce the use	30	Female	Married	Muslim	Graduate Level	Housewife	No income	Urban Area	With family	46	1.6256	Non-smoker	Rarely	Rarely	Rarely	Rarely	Rarely	Rarely	Rarely	Rarely	Several days	Not at all	Not at all	Not at all	Not at all	Not at all	Not at all	Not at all	Not at all
2021-02-17 18:02:15	Yes	Facebook	Mobile Phone	Broadband (Wi-Fi)	5-10 years	Less than 1 per day	3-5 hours	Frequently at anytime	500-2000	Most of them	5-10	To stay connected with people	To stay connected with people	Yes	No	No	Sometimes	Never	Yes	Trying to reduce the use	25	Female	Married	Hindu	Masters or above	Unemployed including students	No income	Urban Area	With family	65	1.9304	Non-smoker	Sometimes	Never	Never	Rarely	Sometimes	Rarely	Rarely	Sometimes	Half of days	Several days	Not at all	Several days	Several days	Several days	Not at all	Several days	Not at all
2021-03-05 13:58:38	Yes	Twitter	Tablet	Broadband (Wi-Fi)	2-5 years	1-2 per day	1-3 hours	Frequently at anytime	500-2000	Many of them	10-20	To stay connected with people	Updates of current affairs/news	Yes	Yes	No	Sometimes	All the times	Yes	Trying to stop the use	18	Female	Unmarried	Buddho	Secondary Level	Daily labor/driver/housemaid	10,000-40,000 Tk	Rural Area	With family	45	1.6002	Non-smoker	Rarely	Sometimes	Sometimes	Sometimes	Rarely	Rarely	Often	Often	Half of days	Several days	Several days	Half of days	Half of days	Several days	Several days	Nearly everyday	Not at all
2021-02-20 08:39:21	Yes	Instagram	Mobile Phone	Broadband (Wi-Fi)	2-5 years	Less than 1 per day	1-3 hours	Frequently at anytime	Less than 500	All of them	5-10	To stay connected with people	To stay connected with people	Yes	No	No	Sometimes	Never	No	Not trying	20	Female	Unmarried	Muslim	Graduate Level	Unemployed including students	No income	Urban Area	With family	45	1.6002	Non-smoker	Never	Never	Never	Never	Never	Never	Rarely	Often	Not at all	Not at all	Several days	Not at all	Not at all	Several days	Not at all	Not at all	Not at all
2021-03-01 18:00:58	Yes	Facebook	Mobile Phone	Broadband (Wi-Fi)	2-5 years	1-2 per day	1-3 hours	Morning	500-2000	Few of them	Less than 5	To stay connected with people	To stay connected with people	Yes	No	No	Not at all	All the times	No	Not trying	34	Female	Married	Muslim	Secondary Level	Housewife	No income	Rural Area	With family	41	1.524	Non-smoker	Never	Never	Never	Never	Never	Never	Never	Never	Several days	Several days	Several days	Several days	Several days	Not at all	Not at all	Not at all	Not at all
2021-03-06 11:31:20	Yes	Facebook	Tablet	Mobile data	2-5 years	Less than 1 per day	1-3 hours	Night to late night	Less than 500	Few of them	10-20	For time pass	To stay connected with people	Yes	No	Yes	Sometimes	Never	Yes	Trying to reduce the use	17	Female	Unmarried	Buddho	Secondary Level	Unemployed including students	No income	Rural Area	With family	47	1.6256	Non-smoker	Sometimes	Sometimes	Sometimes	Often	Often	Often	Rarely	Rarely	Several days	Nearly everyday	Nearly everyday	Nearly everyday	Nearly everyday	Nearly everyday	Several days	Nearly everyday	Several days
2021-02-19 22:41:36	Yes	Facebook	Mobile Phone	Broadband (Wi-Fi)	More than 10 years	Less than 1 per day	Less than 1 hour	Evening	Less than 500	Most of them	10-20	To stay connected with people	Get pleasure from funny posts/ memes	Yes	No	No	Not at all	Never	No	Not trying	25	Female	Unmarried	Muslim	Graduate Level	I don't wanna do any job	No income	Urban Area	With family	47	1.6256	Smoker	Never	Never	Never	Rarely	Never	Sometimes	Never	Sometimes	Several days	Not at all	Not at all	Several days	Not at all	Not at all	Not at all	Not at all	Not at all
2021-03-01 23:54:17	Yes	WhatsApp	Mobile Phone	Mobile data	Less than 2-year	1-2 per day	1-3 hours	Evening	500-2000	Many of them	10-20	To make new friends	Updates of current affairs/news	Yes	Yes	Yes	Not at all	Never	No	Not trying	15	Male	Unmarried	Muslim	Primary level	Unemployed including students	No income	Rural Area	Without family	50	1.6764	Smoker	Never	Rarely	Rarely	Rarely	Rarely	Rarely	Often	Sometimes	Not at all	Several days	Several days	Several days	Half of days	Several days	Several days	Several days	Half of days
2021-02-20 23:13:52	Yes	Facebook	Mobile Phone	Broadband (Wi-Fi)	5-10 years	Less than 1 per day	More than 5 hours	Frequently at anytime	2000-4000	Many of them	More than 20	To stay connected with people	Motivational/ informative contents	Yes	No	No	Sometimes	Most of the times	No	Trying to reduce the use	24	Male	Unmarried	Muslim	Graduate Level	Unemployed including students	No income	Urban Area	With family	58	1.8034	Smoker	Rarely	Rarely	Never	Rarely	Rarely	Rarely	Rarely	Rarely	Not at all	Not at all	Not at all	Several days	Several days	Nearly everyday	Nearly everyday	Several days	Not at all
2021-02-28 13:24:53	Yes	Instagram	Mobile Phone	Broadband (Wi-Fi)	2-5 years	3-5 per day	More than 5 hours	Frequently at anytime	More than 4000	Most of them	10-20	To make new friends	Motivational/ informative contents	Yes	Yes	No	Sometimes	Most of the times	No	Trying to reduce the use	24	Male	Unmarried	Muslim	Graduate Level	Unemployed including students	No income	Urban Area	With family	58	1.8034	Smoker	Never	Rarely	Sometimes	Never	Never	Sometimes	Often	Sometimes	Several days	Several days	Half of days	Not at all	Not at all	Not at all	Not at all	Not at all	Not at all
2021-02-21 17:14:57	Yes	Facebook	Mobile Phone	Mobile data	5-10 years	Less than 1 per day	More than 5 hours	Night to late night	Less than 500	Many of them	More than 20	To stay connected with people	Get pleasure from funny posts/ memes	Yes	No	Yes	Sometimes	Never	Yes	Trying to reduce the use	24	Female	Unmarried	Muslim	Graduate Level	Unemployed including students	No income	Urban Area	With family	43	1.5494	Non-smoker	Often	Sometimes	Sometimes	Sometimes	Often	Sometimes	Sometimes	Never	Half of days	Nearly everyday	Not at all	Nearly everyday	Nearly everyday	Several days	Not at all	Half of days	Not at all
2021-02-27 13:10:11	Yes	Facebook	Mobile Phone	Mobile data	2-5 years	Less than 1 per day	More than 5 hours	Frequently at anytime	500-2000	All of them	5-10	Running business	Updates of current affairs/news	Yes	Yes	Yes	Always	Most of the times	No	Not trying	25	Male	Unmarried	Muslim	Secondary Level	Self-employed/Entrepreneur/Business	Above 70,000 Tk	Rural Area	With family	60	1.8288	Smoker	Sometimes	Sometimes	Sometimes	Rarely	Sometimes	Often	Sometimes	Sometimes	Nearly everyday	Several days	Half of days	Several days	Nearly everyday	Not at all	Nearly everyday	Several days	Several days
2021-02-20 00:44:21	Yes	Facebook	Mobile Phone	Broadband (Wi-Fi)	5-10 years	Less than 1 per day	More than 5 hours	Frequently at anytime	Less than 500	Many of them	Less than 5	To stay connected with people	Motivational/ informative contents	Yes	No	Yes	Not at all	Never	No	Not trying	24	Female	Married	Muslim	Masters or above	Govt. job	Above 70,000 Tk	Rural Area	With family	52	1.7018	Non-smoker	Rarely	Rarely	Often	Rarely	Rarely	Sometimes	Never	Never	Nearly everyday	Not at all	Several days	Nearly everyday	Several days	Several days	Several days	Not at all	Nearly everyday
2021-03-02 20:15:32	Yes	Instagram	Mobile Phone	Mobile data	Less than 2-year	Less than 1 per day	Less than 1 hour	Frequently at anytime	Less than 500	Few of them	Less than 5	For time pass	Motivational/ informative contents	No	Yes	Yes	Not at all	All the times	Yes	Trying to reduce the use	18	Female	Unmarried	Muslim	Secondary Level	Unemployed including students	No income	Rural Area	With family	46	1.6002	Non-smoker	Sometimes	Sometimes	Sometimes	Sometimes	Rarely	Sometimes	Sometimes	Sometimes	Several days	Several days	Several days	Several days	Several days	Several days	Several days	Several days	Several days
2021-02-27 19:39:44	Yes	Snapchat	Tablet	Broadband (Wi-Fi)	2-5 years	3-5 per day	More than 5 hours	Frequently at anytime	2000-4000	Most of them	10-20	For time pass	Updates of people	Yes	Yes	Yes	Sometimes	Most of the times	No	Not trying	27	Female	Married	Muslim	Graduate Level	Housewife	No income	Urban Area	With family	49	1.651	Non-smoker	Rarely	Rarely	Rarely	Sometimes	Sometimes	Rarely	Sometimes	Never	Half of days	Half of days	Nearly everyday	Several days	Several days	Several days	Not at all	Several days	Several days
2021-03-07 20:33:21	Yes	Facebook	Mobile Phone	Mobile data	5-10 years	3-5 per day	1-3 hours	Frequently at anytime	Less than 500	Few of them	Less than 5	For time pass	To stay connected with people	Yes	Yes	Yes	Not at all	All the times	No	Not trying	23	Female	Unmarried	Muslim	Graduate Level	Unemployed including students	No income	Rural Area	Without family	45	1.5748	Non-smoker	Rarely	Rarely	Rarely	Rarely	Rarely	Rarely	Rarely	Rarely	Not at all	Not at all	Not at all	Not at all	Not at all	Not at all	Not at all	Not at all	Not at all
2021-03-01 21:32:22	Yes	Facebook	Mobile Phone	Mobile data	2-5 years	1-2 per day	1-3 hours	Morning	Less than 500	Few of them	Less than 5	For time pass	Updates of people	Yes	Yes	Yes	Not at all	Never	Yes	Trying to stop the use	14	Male	Unmarried	Hindu	Primary level	Unemployed including students	No income	Rural Area	With family	51	1.6764	Smoker	Rarely	Rarely	Rarely	Rarely	Rarely	Rarely	Rarely	Rarely	Several days	Several days	Several days	Several days	Several days	Several days	Several days	Several days	Several days
2021-02-20 13:08:00	Yes	Twitter	Mobile Phone	Broadband (Wi-Fi)	2-5 years	More than 5 per day	3-5 hours	Night to late night	Less than 500	Most of them	Less than 5	To stay connected with people	Get pleasure from funny posts/ memes	No	No	Yes	Sometimes	Never	Yes	Trying to reduce the use	24	Female	Married	Muslim	Graduate Level	Self-employed/Entrepreneur/Business	No income	Rural Area	With family	45.4	1.5748	Non-smoker	Rarely	Often	Sometimes	Rarely	Sometimes	Rarely	Sometimes	Sometimes	Several days	Nearly everyday	Several days	Nearly everyday	Several days	Nearly everyday	Several days	Several days	Several days
2021-02-26 22:18:33	Yes	Twitter	Mobile Phone	Mobile data	2-5 years	More than 5 per day	3-5 hours	Night to late night	500-2000	Many of them	More than 20	To make new friends	To stay connected with people	Yes	Yes	Yes	Sometimes	Most of the times	No	Not trying	17	Female	Unmarried	Hindu	Secondary Level	Unemployed including students	No income	Rural Area	With family	44	1.5494	Non-smoker	Rarely	Sometimes	Often	Never	Sometimes	Sometimes	Never	Rarely	Not at all	Nearly everyday	Several days	Several days	Half of days	Not at all	Not at all	Several days	Several days
2021-02-22 22:14:08	Yes	Facebook	Desktop	Broadband (Wi-Fi)	5-10 years	Less than 1 per day	Less than 1 hour	Afternoon	Less than 500	All of them	Less than 5	To stay connected with people	Updates of current affairs/news	Yes	No	No	Sometimes	Never	Yes	Trying to reduce the use	28	Female	Married	Muslim	Graduate Level	Housewife	No income	Urban Area	With family	50	1.651	Non-smoker	Rarely	Rarely	Rarely	Rarely	Sometimes	Sometimes	Never	Often	Nearly everyday	Not at all	Several days	Several days	Half of days	Not at all	Half of days	Not at all	Not at all
2021-02-27 19:51:18	Yes	Facebook	Mobile Phone	Mobile data	Less than 2-year	Less than 1 per day	3-5 hours	Night to late night	Less than 500	Most of them	10-20	For time pass	Updates of people	Yes	No	No	Not at all	Never	No	Not trying	17	Male	Unmarried	Muslim	Secondary Level	Unemployed including students	No income	Rural Area	With family	50	1.651	Smoker	Never	Never	Never	Never	Never	Never	Never	Never	Half of days	Half of days	Not at all	Half of days	Half of days	Several days	Nearly everyday	Not at all	Several days
2021-03-05 18:24:39	Yes	Facebook	Tablet	Broadband (Wi-Fi)	2-5 years	Less than 1 per day	Less than 1 hour	Night to late night	Less than 500	Many of them	Less than 5	For time pass	Get pleasure from funny posts/ memes	Yes	Yes	Yes	Sometimes	Never	No	Not trying	25	Female	Divorced	Hindu	Graduate Level	Self-employed/Entrepreneur/Business	40,000-70,000 Tk	Rural Area	Without family	50	1.651	Smoker	Never	Never	Never	Never	Sometimes	Sometimes	Sometimes	Often	Several days	Several days	Several days	Several days	Several days	Several days	Half of days	Several days	Several days
2021-02-22 03:19:53	Yes	Facebook	Mobile Phone	Broadband (Wi-Fi)	More than 10 years	Less than 1 per day	3-5 hours	Frequently at anytime	500-2000	Most of them	5-10	To stay connected with people	To stay connected with people	Yes	No	Yes	Not at all	Never	Yes	Trying to reduce the use	30	Male	Divorced	Muslim	Graduate Level	Self-employed/Entrepreneur/Business	10,000-40,000 Tk	Urban Area	With family	50	1.651	Smoker	Sometimes	Often	Rarely	Often	Rarely	Often	Often	Rarely	Several days	Half of days	Several days	Half of days	Several days	Half of days	Several days	Several days	Several days
2021-02-19 23:37:43	Yes	Facebook	Mobile Phone	Broadband (Wi-Fi)	5-10 years	Less than 1 per day	1-3 hours	Night to late night	Less than 500	Most of them	10-20	To stay connected with people	Get pleasure from funny posts/ memes	Yes	No	No	Sometimes	Never	Yes	Trying to reduce the use	22	Male	Unmarried	Muslim	Graduate Level	Unemployed including students	10,000-40,000 Tk	Urban Area	With family	50	1.651	Smoker	Rarely	Rarely	Rarely	Sometimes	Rarely	Never	Often	Rarely	Not at all	Not at all	Several days	Not at all	Half of days	Not at all	Not at all	Nearly everyday	Several days
2021-03-01 09:42:14	Yes	Facebook	Mobile Phone	Mobile data	More than 10 years	1-2 per day	More than 5 hours	Frequently at anytime	2000-4000	Most of them	10-20	To stay connected with people	Get pleasure from funny posts/ memes	Yes	Yes	Yes	Sometimes	Never	No	Not trying	40	Male	Married	Muslim	Graduate Level	Self-employed/Entrepreneur/Business	Above 70,000 Tk	Rural Area	With family	60	1.8034	Smoker	Often	Rarely	Sometimes	Sometimes	Sometimes	Sometimes	Sometimes	Sometimes	Half of days	Not at all	Several days	Several days	Nearly everyday	Several days	Not at all	Several days	Half of days
2021-02-22 18:40:59	Yes	Facebook	Mobile Phone	Broadband (Wi-Fi)	5-10 years	Less than 1 per day	Less than 1 hour	Frequently at anytime	500-2000	Many of them	5-10	To stay connected with people	Nothing specific	Yes	No	No	Sometimes	Never	Yes	Trying to reduce the use	25	Male	Unmarried	Muslim	Graduate Level	Unemployed including students	No income	Urban Area	Without family	52	1.6764	Smoker	Never	Rarely	Never	Never	Never	Never	Sometimes	Often	Several days	Not at all	Several days	Several days	Not at all	Not at all	Not at all	Not at all	Not at all
2021-03-05 18:52:15	Yes	Facebook	Mobile Phone	Mobile data	Less than 2-year	1-2 per day	1-3 hours	Afternoon	500-2000	Few of them	Less than 5	For time pass	Motivational/ informative contents	Yes	Yes	Yes	Sometimes	Most of the times	Yes	Trying to stop the use	20	Male	Unmarried	Muslim	Secondary Level	Private job	10,000-40,000 Tk	Rural Area	With family	49	1.6256	Non-smoker	Sometimes	Sometimes	Sometimes	Sometimes	Sometimes	Sometimes	Rarely	Sometimes	Several days	Several days	Several days	Not at all	Several days	Several days	Several days	Several days	Not at all
2021-03-05 18:03:44	Yes	Twitter	Mobile Phone	Broadband (Wi-Fi)	Less than 2-year	Less than 1 per day	Less than 1 hour	Frequently at anytime	Less than 500	All of them	10-20	To stay connected with people	Updates of people	Yes	Yes	Yes	Not at all	All the times	Yes	Trying to reduce the use	18	Female	Unmarried	Hindu	Secondary Level	Unemployed including students	No income	Rural Area	With family	49	1.6256	Smoker	Rarely	Rarely	Sometimes	Sometimes	Never	Never	Sometimes	Often	Several days	Several days	Not at all	Not at all	Not at all	Not at all	Not at all	Not at all	Not at all
2021-03-01 21:29:08	Yes	Snapchat	Mobile Phone	Mobile data	Less than 2-year	1-2 per day	1-3 hours	Afternoon	500-2000	All of them	5-10	To make new friends	Updates of current affairs/news	Yes	Yes	Yes	Sometimes	Most of the times	Yes	Trying to reduce the use	18	Female	Unmarried	Muslim	Secondary Level	Unemployed including students	No income	Rural Area	With family	49	1.6256	Smoker	Never	Never	Never	Rarely	Rarely	Rarely	Sometimes	Often	Several days	Several days	Not at all	Not at all	Several days	Several days	Not at all	Several days	Not at all
2021-02-22 11:27:30	Yes	Facebook	Mobile Phone	Broadband (Wi-Fi)	5-10 years	Less than 1 per day	1-3 hours	Frequently at anytime	Less than 500	Many of them	Less than 5	To stay connected with people	Get pleasure from funny posts/ memes	Yes	No	No	Sometimes	Never	No	Not trying	27	Female	Unmarried	Muslim	Masters or above	Private job	10,000-40,000 Tk	Urban Area	With family	45	1.5494	Non-smoker	Sometimes	Rarely	Never	Sometimes	Sometimes	Sometimes	Sometimes	Often	Several days	Several days	Not at all	Nearly everyday	Half of days	Half of days	Several days	Several days	Several days
2021-02-20 22:08:17	Yes	Facebook	Mobile Phone	Broadband (Wi-Fi)	2-5 years	More than 5 per day	3-5 hours	Frequently at anytime	Less than 500	Most of them	10-20	To stay connected with people	Updates of current affairs/news	No	No	No	Sometimes	Never	Yes	Trying to reduce the use	26	Female	Unmarried	Muslim	Masters or above	Unemployed including students	10,000-40,000 Tk	Urban Area	With family	45	1.5494	Non-smoker	Sometimes	Sometimes	Sometimes	Rarely	Sometimes	Sometimes	Rarely	Sometimes	Several days	Several days	Several days	Several days	Several days	Several days	Several days	Several days	Not at all
2021-03-07 20:57:02	Yes	Twitter	Mobile Phone	Mobile data	Less than 2-year	Less than 1 per day	1-3 hours	Evening	500-2000	Few of them	Less than 5	To make new friends	Get pleasure from funny posts/ memes	Yes	Yes	No	Always	Most of the times	Yes	Trying to reduce the use	18	Female	Unmarried	Muslim	Secondary Level	Unemployed including students	No income	Rural Area	With family	45	1.5494	Non-smoker	Sometimes	Rarely	Rarely	Never	Sometimes	Never	Often	Often	Not at all	Not at all	Several days	Not at all	Not at all	Not at all	Several days	Not at all	Not at all
2021-02-26 13:30:01	Yes	Snapchat	Mobile Phone	Broadband (Wi-Fi)	More than 10 years	3-5 per day	1-3 hours	Night to late night	500-2000	All of them	More than 20	To stay connected with people	To stay connected with people	Yes	No	Yes	Sometimes	Never	No	Not trying	23	Female	Unmarried	Muslim	Graduate Level	Private job	10,000-40,000 Tk	Rural Area	With family	45	1.5494	Non-smoker	Sometimes	Sometimes	Sometimes	Sometimes	Sometimes	Sometimes	Sometimes	Sometimes	Several days	Several days	Several days	Several days	Several days	Several days	Several days	Several days	Several days
2021-03-06 23:34:59	Yes	Facebook	Mobile Phone	Broadband (Wi-Fi)	2-5 years	Less than 1 per day	1-3 hours	Frequently at anytime	Less than 500	Few of them	10-20	To make new friends	To stay connected with people	Yes	Yes	Yes	Sometimes	Most of the times	No	Not trying	17	Male	Unmarried	Hindu	Secondary Level	Unemployed including students	No income	Rural Area	With family	48	1.6002	Smoker	Never	Never	Never	Rarely	Never	Sometimes	Sometimes	Sometimes	Several days	Several days	Several days	Half of days	Half of days	Not at all	Not at all	Not at all	Not at all
2021-02-22 11:53:39	Yes	Facebook	Mobile Phone	Broadband (Wi-Fi)	2-5 years	Less than 1 per day	Less than 1 hour	Evening	Less than 500	Most of them	Less than 5	To stay connected with people	Motivational/ informative contents	Yes	No	No	Not at all	Never	No	Not trying	25	Female	Married	Muslim	Graduate Level	Private job	10,000-40,000 Tk	Urban Area	With family	48	1.6002	Non-smoker	Rarely	Never	Never	Never	Never	Never	Never	Never	Not at all	Not at all	Not at all	Not at all	Not at all	Not at all	Not at all	Not at all	Not at all
2021-02-20 21:22:17	Yes	Facebook	Mobile Phone	Broadband (Wi-Fi)	5-10 years	More than 5 per day	More than 5 hours	Frequently at anytime	500-2000	Most of them	More than 20	To stay connected with people	To stay connected with people	No	No	No	Sometimes	Most of the times	Yes	Trying to reduce the use	25	Female	Unmarried	Muslim	Masters or above	Unemployed including students	No income	Urban Area	With family	48	1.6002	Non-smoker	Sometimes	Sometimes	Sometimes	Sometimes	Sometimes	Sometimes	Sometimes	Sometimes	Several days	Several days	Not at all	Several days	Not at all	Several days	Several days	Not at all	Not at all
2021-02-21 19:10:19	Yes	Facebook	Mobile Phone	Broadband (Wi-Fi)	5-10 years	Less than 1 per day	1-3 hours	Frequently at anytime	500-2000	Most of them	5-10	To stay connected with people	Updates of current affairs/news	Yes	No	No	Not at all	Never	No	Not trying	25	Male	Unmarried	Muslim	Masters or above	Unemployed including students	No income	Urban Area	With family	56	1.7272	Non-smoker	Never	Rarely	Never	Never	Sometimes	Rarely	Rarely	Never	Several days	Several days	Several days	Several days	Several days	Several days	Nearly everyday	Several days	Not at all
2021-02-19 23:48:16	Yes	Facebook	Mobile Phone	Broadband (Wi-Fi)	2-5 years	1-2 per day	3-5 hours	Night to late night	500-2000	Most of them	10-20	To stay connected with people	To stay connected with people	Yes	Yes	Yes	Sometimes	All the times	Yes	Not trying	23	Male	Unmarried	Muslim	Graduate Level	Unemployed including students	No income	Urban Area	With family	58	1.7526	Smoker	Never	Never	Never	Sometimes	Never	Sometimes	Sometimes	Sometimes	Nearly everyday	Nearly everyday	Half of days	Several days	Several days	Several days	Several days	Half of days	Several days
2021-02-26 21:37:56	Yes	Facebook	Mobile Phone	Mobile data	2-5 years	Less than 1 per day	More than 5 hours	Frequently at anytime	Less than 500	All of them	Less than 5	To stay connected with people	Get pleasure from funny posts/ memes	Yes	No	No	Always	All the times	No	Not trying	35	Male	Married	Muslim	Primary level	Daily labor/driver/housemaid	10,000-40,000 Tk	Urban Area	Without family	50	1.6256	Smoker	Often	Sometimes	Sometimes	Sometimes	Often	Sometimes	Sometimes	Often	Not at all	Not at all	Half of days	Not at all	Several days	Several days	Several days	Not at all	Not at all
2021-03-01 21:18:59	Yes	Facebook	Mobile Phone	Broadband (Wi-Fi)	Less than 2-year	3-5 per day	3-5 hours	Evening	500-2000	Many of them	5-10	To make new friends	To stay connected with people	Yes	Yes	Yes	Always	Never	Yes	Trying to reduce the use	15	Male	Unmarried	Muslim	Secondary Level	Unemployed including students	No income	Rural Area	With family	50	1.6256	Non-smoker	Sometimes	Sometimes	Sometimes	Rarely	Rarely	Rarely	Rarely	Rarely	Several days	Several days	Several days	Several days	Several days	Several days	Not at all	Not at all	Not at all
2021-03-01 21:24:24	Yes	Facebook	Mobile Phone	Mobile data	2-5 years	Less than 1 per day	Less than 1 hour	Frequently at anytime	Less than 500	Most of them	Less than 5	For time pass	Get pleasure from funny posts/ memes	Yes	No	No	Sometimes	Never	Yes	Trying to reduce the use	46	Female	Married	Muslim	Primary level	Housewife	No income	Rural Area	With family	50	1.6256	Non-smoker	Never	Never	Never	Never	Rarely	Never	Never	Never	Several days	Half of days	Several days	Not at all	Not at all	Not at all	Not at all	Not at all	Not at all
2021-03-01 15:09:23	Yes	Facebook	Mobile Phone	Broadband (Wi-Fi)	5-10 years	1-2 per day	More than 5 hours	Frequently at anytime	500-2000	Most of them	More than 20	To stay connected with people	To stay connected with people	Yes	Yes	No	Sometimes	Never	No	Not trying	20	Male	Unmarried	Muslim	Graduate Level	Unemployed including students	No income	Urban Area	With family	50	1.6256	Non-smoker	Often	Sometimes	Sometimes	Sometimes	Sometimes	Sometimes	Sometimes	Sometimes	Nearly everyday	Half of days	Half of days	Half of days	Half of days	Not at all	Half of days	Half of days	Several days
2021-02-15 20:33:31	Yes	Facebook	Mobile Phone	Mobile data	More than 10 years	Less than 1 per day	1-3 hours	Night to late night	500-2000	Many of them	More than 20	To stay connected with people	Updates of current affairs/news	Yes	No	No	Not at all	Never	Yes	Not trying	30	Female	Married	Muslim	Masters or above	Private job	10,000-40,000 Tk	Urban Area	With family	50	1.6256	Non-smoker	Rarely	Rarely	Rarely	Rarely	Never	Sometimes	Rarely	Sometimes	Several days	Half of days	Several days	Several days	Several days	Not at all	Not at all	Several days	Not at all
2021-03-06 22:21:12	Yes	Facebook	Mobile Phone	Broadband (Wi-Fi)	5-10 years	3-5 per day	3-5 hours	Frequently at anytime	Less than 500	Few of them	5-10	To stay connected with people	To stay connected with people	Yes	Yes	Yes	Sometimes	Most of the times	Yes	Trying to reduce the use	20	Male	Unmarried	Hindu	Graduate Level	Unemployed including students	No income	Rural Area	With family	47	1.5748	Non-smoker	Never	Never	Never	Never	Never	Never	Often	Often	Several days	Several days	Several days	Not at all	Several days	Not at all	Nearly everyday	Not at all	Not at all
2021-03-01 09:23:17	Yes	Facebook	Desktop	Broadband (Wi-Fi)	5-10 years	More than 5 per day	3-5 hours	Night to late night	500-2000	Many of them	10-20	To make new friends	To stay connected with people	Yes	No	Yes	Always	All the times	No	Trying to reduce the use	17	Male	Unmarried	Buddho	Secondary Level	Unemployed including students	No income	Rural Area	With family	55	1.7018	Smoker	Never	Rarely	Sometimes	Sometimes	Sometimes	Rarely	Often	Often	Several days	Not at all	Not at all	Half of days	Not at all	Not at all	Nearly everyday	Not at all	Not at all
2021-03-06 10:21:23	Yes	Facebook	Mobile Phone	Broadband (Wi-Fi)	2-5 years	3-5 per day	1-3 hours	Afternoon	500-2000	Many of them	5-10	To make new friends	Updates of current affairs/news	Yes	Yes	Yes	Sometimes	Most of the times	Yes	Trying to reduce the use	19	Male	Unmarried	Muslim	Secondary Level	Self-employed/Entrepreneur/Business	10,000-40,000 Tk	Rural Area	With family	55	1.7018	Non-smoker	Rarely	Rarely	Rarely	Rarely	Rarely	Rarely	Often	Often	Several days	Several days	Several days	Several days	Several days	Several days	Several days	Several days	Not at all
2021-02-22 15:04:42	Yes	WhatsApp	Mobile Phone	Broadband (Wi-Fi)	5-10 years	Less than 1 per day	Less than 1 hour	Frequently at anytime	500-2000	Most of them	10-20	Running business	Motivational/ informative contents	Yes	No	Yes	Sometimes	Never	Yes	Trying to stop the use	28	Female	Unmarried	Muslim	Masters or above	Unemployed including students	No income	Urban Area	With family	40	1.4478	Non-smoker	Never	Never	Never	Never	Never	Never	Rarely	Often	Nearly everyday	Several days	Not at all	Several days	Several days	Not at all	Not at all	Not at all	Not at all
2021-02-22 12:52:07	Yes	Facebook	Mobile Phone	Broadband (Wi-Fi)	2-5 years	3-5 per day	3-5 hours	Frequently at anytime	500-2000	Many of them	5-10	To stay connected with people	Get pleasure from funny posts/ memes	Yes	No	Yes	Sometimes	Most of the times	No	Trying to reduce the use	20	Male	Unmarried	Muslim	Graduate Level	Unemployed including students	No income	Urban Area	With family	57	1.7272	Non-smoker	Never	Never	Never	Rarely	Rarely	Never	Often	Often	Several days	Nearly everyday	Nearly everyday	Nearly everyday	Half of days	Nearly everyday	Nearly everyday	Several days	Several days
2021-03-05 18:59:09	Yes	Instagram	Mobile Phone	Broadband (Wi-Fi)	2-5 years	3-5 per day	More than 5 hours	Afternoon	500-2000	Many of them	5-10	To make new friends	Updates of current affairs/news	Yes	Yes	Yes	Always	Most of the times	Yes	Trying to reduce the use	19	Female	Unmarried	Muslim	Secondary Level	Unemployed including students	No income	Rural Area	With family	49	1.6002	Non-smoker	Rarely	Rarely	Rarely	Rarely	Sometimes	Sometimes	Sometimes	Often	Several days	Not at all	Not at all	Not at all	Not at all	Not at all	Not at all	Not at all	Not at all
2021-03-06 13:19:57	Yes	Facebook	Mobile Phone	Mobile data	2-5 years	1-2 per day	1-3 hours	Afternoon	500-2000	Few of them	Less than 5	For time pass	Updates of people	Yes	Yes	Yes	Sometimes	All the times	Yes	Trying to stop the use	18	Male	Unmarried	Muslim	Primary level	Daily labor/driver/housemaid	10,000-40,000 Tk	Rural Area	With family	49	1.6002	Smoker	Rarely	Never	Sometimes	Rarely	Sometimes	Sometimes	Sometimes	Sometimes	Half of days	Several days	Not at all	Nearly everyday	Several days	Not at all	Half of days	Not at all	Several days
2021-03-05 14:46:13	Yes	Snapchat	Tablet	Broadband (Wi-Fi)	Less than 2-year	Less than 1 per day	1-3 hours	Evening	Less than 500	All of them	Less than 5	For time pass	Updates of people	Yes	Yes	No	Sometimes	Never	Yes	Not trying	20	Female	Married	Muslim	Secondary Level	Unemployed including students	No income	Rural Area	With family	49	1.6002	Non-smoker	Rarely	Rarely	Rarely	Rarely	Rarely	Rarely	Rarely	Rarely	Not at all	Not at all	Not at all	Not at all	Not at all	Not at all	Not at all	Not at all	Several days
2021-03-07 22:48:02	Yes	Facebook	Tablet	Broadband (Wi-Fi)	Less than 2-year	Less than 1 per day	Less than 1 hour	Afternoon	500-2000	Many of them	5-10	For time pass	Updates of people	Yes	Yes	No	Sometimes	Most of the times	Yes	Trying to stop the use	20	Female	Unmarried	Muslim	Secondary Level	Unemployed including students	No income	Rural Area	With family	49	1.6002	Non-smoker	Rarely	Rarely	Rarely	Rarely	Rarely	Sometimes	Often	Sometimes	Several days	Not at all	Several days	Not at all	Not at all	Not at all	Nearly everyday	Not at all	Not at all
2021-03-06 23:28:32	Yes	Facebook	Tablet	Mobile data	5-10 years	Less than 1 per day	1-3 hours	Frequently at anytime	Less than 500	Many of them	Less than 5	To make new friends	Updates of people	Yes	Yes	Yes	Not at all	All the times	Yes	Trying to stop the use	18	Male	Unmarried	Muslim	Secondary Level	Unemployed including students	No income	Rural Area	With family	49	1.6002	Smoker	Never	Rarely	Sometimes	Sometimes	Sometimes	Sometimes	Sometimes	Sometimes	Several days	Several days	Several days	Half of days	Not at all	Not at all	Not at all	Not at all	Not at all
2021-03-01 21:14:53	Yes	Facebook	Mobile Phone	Broadband (Wi-Fi)	5-10 years	3-5 per day	3-5 hours	Evening	2000-4000	Most of them	10-20	To stay connected with people	To stay connected with people	Yes	Yes	Yes	Sometimes	Most of the times	Yes	Trying to stop the use	15	Male	Unmarried	Muslim	Primary level	Daily labor/driver/housemaid	10,000-40,000 Tk	Rural Area	With family	49	1.6002	Smoker	Rarely	Rarely	Rarely	Rarely	Rarely	Rarely	Rarely	Rarely	Several days	Several days	Several days	Several days	Several days	Not at all	Several days	Several days	Several days
2021-03-09 14:58:47	Yes	Facebook	Mobile Phone	Broadband (Wi-Fi)	More than 10 years	Less than 1 per day	1-3 hours	Frequently at anytime	Less than 500	Many of them	10-20	For time pass	Updates of people	Yes	No	Yes	Sometimes	Never	No	Not trying	27	Female	Married	Muslim	Masters or above	Private job	10,000-40,000 Tk	Rural Area	With family	70	1.905	Non-smoker	Never	Never	Never	Never	Never	Never	Never	Never	Not at all	Not at all	Not at all	Several days	Several days	Several days	Several days	Several days	Not at all
2021-02-14 19:20:02	Yes	Facebook	Mobile Phone	Broadband (Wi-Fi)	5-10 years	Less than 1 per day	3-5 hours	Frequently at anytime	500-2000	Many of them	10-20	To stay connected with people	To stay connected with people	Yes	No	Yes	Sometimes	Never	Yes	Trying to stop the use	23	Female	Unmarried	Muslim	Graduate Level	Unemployed including students	No income	Urban Area	With family	56	1.7018	Non-smoker	Sometimes	Rarely	Sometimes	Rarely	Sometimes	Sometimes	Sometimes	Rarely	Several days	Nearly everyday	Nearly everyday	Half of days	Several days	Nearly everyday	Half of days	Half of days	Nearly everyday
2021-02-27 13:14:01	Yes	WhatsApp	Mobile Phone	Mobile data	Less than 2-year	More than 5 per day	More than 5 hours	Frequently at anytime	2000-4000	Most of them	10-20	To stay connected with people	Studying	Yes	Yes	Yes	Always	Most of the times	No	Not trying	18	Female	Unmarried	Muslim	Secondary Level	Unemployed including students	No income	Rural Area	With family	48	1.5748	Non-smoker	Never	Never	Never	Never	Never	Never	Often	Often	Several days	Several days	Not at all	Not at all	Not at all	Half of days	Not at all	Several days	Half of days
2021-03-06 09:03:20	Yes	Facebook	Mobile Phone	Broadband (Wi-Fi)	2-5 years	1-2 per day	1-3 hours	Afternoon	500-2000	Many of them	10-20	To stay connected with people	To stay connected with people	Yes	Yes	Yes	Sometimes	All the times	Yes	Trying to reduce the use	20	Male	Unmarried	Muslim	Primary level	Daily labor/driver/housemaid	10,000-40,000 Tk	Rural Area	With family	48	1.5748	Non-smoker	Rarely	Sometimes	Rarely	Sometimes	Sometimes	Sometimes	Sometimes	Sometimes	Several days	Not at all	Not at all	Nearly everyday	Nearly everyday	Not at all	Nearly everyday	Several days	Several days
2021-02-16 17:11:35	Yes	Facebook	Mobile Phone	Mobile data	2-5 years	Less than 1 per day	Less than 1 hour	Evening	Less than 500	Many of them	Less than 5	To stay connected with people	Updates of people	No	No	No	Sometimes	Most of the times	Yes	Trying to reduce the use	24	Female	Unmarried	Muslim	Masters or above	Self-employed/Entrepreneur/Business	10,000-40,000 Tk	Urban Area	With family	48	1.5748	Non-smoker	Never	Sometimes	Never	Sometimes	Never	Sometimes	Never	Never	Not at all	Not at all	Not at all	Several days	Not at all	Not at all	Not at all	Not at all	Not at all
2021-02-20 23:00:21	Yes	Facebook	Mobile Phone	Broadband (Wi-Fi)	5-10 years	Less than 1 per day	3-5 hours	Frequently at anytime	Less than 500	All of them	5-10	For time pass	Updates of people	No	No	Yes	Sometimes	Never	Yes	Trying to reduce the use	1995	Female	Married	Muslim	Masters or above	Self-employed/Entrepreneur/Business	Above 70,000 Tk	Urban Area	Without family	48	1.5748	Non-smoker	Sometimes	Never	Sometimes	Rarely	Never	Often	Rarely	Often	Several days	Several days	Not at all	Several days	Several days	Not at all	Not at all	Several days	Not at all
2021-02-26 17:01:38	Yes	Facebook	Mobile Phone	Broadband (Wi-Fi)	5-10 years	Less than 1 per day	More than 5 hours	Frequently at anytime	500-2000	Most of them	More than 20	To stay connected with people	To stay connected with people	Yes	No	No	Not at all	Never	No	Not trying	24	Female	Married	Muslim	Masters or above	Unemployed including students	No income	Urban Area	With family	45	1.524	Non-smoker	Never	Never	Never	Sometimes	Sometimes	Sometimes	Never	Often	Nearly everyday	Nearly everyday	Not at all	Nearly everyday	Nearly everyday	Nearly everyday	Not at all	Not at all	Several days
2021-03-01 07:25:35	Yes	Facebook	Mobile Phone	Mobile data	2-5 years	Less than 1 per day	Less than 1 hour	Night to late night	Less than 500	Few of them	Less than 5	To stay connected with people	Updates of people	Yes	No	Yes	Not at all	Most of the times	Yes	Not trying	26	Female	Married	Muslim	Primary level	Daily labor/driver/housemaid	10,000-40,000 Tk	Urban Area	With family	45	1.524	Non-smoker	Never	Never	Never	Never	Never	Rarely	Never	Never	Not at all	Several days	Several days	Several days	Several days	Not at all	Not at all	Not at all	Not at all
2021-02-19 21:52:48	Yes	Facebook	Laptop	Broadband (Wi-Fi)	5-10 years	Less than 1 per day	1-3 hours	Evening	Less than 500	All of them	Less than 5	Running business	To stay connected with people	Yes	No	No	Not at all	Never	No	Not trying	35	Female	Divorced	Muslim	Graduate Level	Self-employed/Entrepreneur/Business	10,000-40,000 Tk	Urban Area	With family	45	1.524	Non-smoker	Never	Never	Never	Never	Never	Never	Sometimes	Sometimes	Not at all	Not at all	Not at all	Not at all	Not at all	Not at all	Not at all	Not at all	Not at all
2021-02-21 10:47:36	Yes	Facebook	Mobile Phone	Broadband (Wi-Fi)	5-10 years	Less than 1 per day	1-3 hours	Frequently at anytime	500-2000	Many of them	10-20	To stay connected with people	To stay connected with people	Yes	No	Yes	Sometimes	Never	No	Not trying	25	Female	Unmarried	Muslim	Graduate Level	Private job	10,000-40,000 Tk	Urban Area	With family	45	1.524	Non-smoker	Never	Never	Never	Never	Never	Never	Often	Often	Not at all	Not at all	Not at all	Half of days	Nearly everyday	Half of days	Not at all	Not at all	Not at all
2021-02-28 23:48:22	Yes	Facebook	Mobile Phone	Broadband (Wi-Fi)	5-10 years	Less than 1 per day	1-3 hours	Frequently at anytime	Less than 500	Most of them	10-20	To stay connected with people	Get pleasure from funny posts/ memes	Yes	No	No	Sometimes	Never	No	Not trying	25	Female	Unmarried	Muslim	Masters or above	Unemployed including students	No income	Urban Area	With family	45	1.524	Non-smoker	Never	Never	Rarely	Sometimes	Rarely	Rarely	Rarely	Rarely	Not at all	Not at all	Several days	Several days	Not at all	Not at all	Not at all	Not at all	Not at all
2021-03-01 21:35:17	Yes	Facebook	Mobile Phone	Mobile data	Less than 2-year	3-5 per day	More than 5 hours	Frequently at anytime	Less than 500	Many of them	10-20	To stay connected with people	Get pleasure from funny posts/ memes	Yes	Yes	Yes	Sometimes	All the times	No	Not trying	14	Male	Unmarried	Muslim	Primary level	Unemployed including students	No income	Rural Area	With family	58	1.7272	Non-smoker	Rarely	Rarely	Rarely	Rarely	Rarely	Rarely	Rarely	Rarely	Not at all	Not at all	Not at all	Not at all	Not at all	Not at all	Not at all	Not at all	Not at all
2021-02-21 19:59:56	Yes	Facebook	Mobile Phone	Broadband (Wi-Fi)	5-10 years	Less than 1 per day	1-3 hours	Frequently at anytime	500-2000	Many of them	Less than 5	To stay connected with people	Get pleasure from funny posts/ memes	Yes	No	No	Sometimes	Most of the times	No	Trying to reduce the use	21	Male	Unmarried	Muslim	Graduate Level	Unemployed including students	No income	Urban Area	Without family	53	1.651	Non-smoker	Sometimes	Sometimes	Rarely	Sometimes	Rarely	Rarely	Sometimes	Often	Nearly everyday	Nearly everyday	Several days	Several days	Several days	Several days	Several days	Not at all	Not at all
2021-03-05 14:51:26	Yes	Facebook	Mobile Phone	Broadband (Wi-Fi)	2-5 years	1-2 per day	1-3 hours	Morning	500-2000	Many of them	5-10	To make new friends	Updates of current affairs/news	No	No	No	Sometimes	Most of the times	Yes	Trying to reduce the use	20	Male	Unmarried	Muslim	Secondary Level	Govt. job	40,000-70,000 Tk	Rural Area	Without family	53	1.651	Smoker	Rarely	Rarely	Rarely	Rarely	Rarely	Rarely	Rarely	Rarely	Several days	Several days	Several days	Several days	Several days	Several days	Several days	Several days	Several days
2021-03-06 19:59:09	Yes	Facebook	Mobile Phone	Broadband (Wi-Fi)	2-5 years	1-2 per day	1-3 hours	Evening	500-2000	Most of them	5-10	To make new friends	Get pleasure from funny posts/ memes	Yes	Yes	Yes	Sometimes	Most of the times	Yes	Trying to reduce the use	18	Male	Unmarried	Muslim	Secondary Level	Unemployed including students	No income	Rural Area	With family	50	1.6002	Smoker	Sometimes	Sometimes	Sometimes	Sometimes	Sometimes	Sometimes	Sometimes	Sometimes	Not at all	Not at all	Not at all	Not at all	Not at all	Not at all	Several days	Several days	Several days
2021-02-20 13:13:57	Yes	Instagram	Mobile Phone	Broadband (Wi-Fi)	5-10 years	Less than 1 per day	More than 5 hours	Frequently at anytime	Less than 500	Most of them	Less than 5	To stay connected with people	Updates of current affairs/news	No	No	Yes	Sometimes	Never	Yes	Trying to reduce the use	23	Female	Unmarried	Muslim	Graduate Level	Unemployed including students	No income	Urban Area	With family	50	1.6002	Non-smoker	Never	Never	Often	Never	Never	Never	Never	Never	Nearly everyday	Not at all	Not at all	Not at all	Not at all	Not at all	Half of days	Not at all	Not at all
2021-02-20 21:40:33	Yes	Facebook	Mobile Phone	Mobile data	5-10 years	More than 5 per day	1-3 hours	Frequently at anytime	Less than 500	Most of them	5-10	To stay connected with people	Updates of current affairs/news	Yes	No	No	Sometimes	Never	Yes	Trying to reduce the use	25	Male	Unmarried	Muslim	Graduate Level	Self-employed/Entrepreneur/Business	10,000-40,000 Tk	Rural Area	With family	50	1.6002	Non-smoker	Never	Never	Never	Never	Never	Never	Never	Never	Not at all	Not at all	Not at all	Not at all	Not at all	Not at all	Not at all	Not at all	Not at all
2021-02-21 00:05:37	Yes	Facebook	Mobile Phone	Broadband (Wi-Fi)	2-5 years	Less than 1 per day	1-3 hours	Evening	500-2000	Most of them	Less than 5	To stay connected with people	Updates of current affairs/news	Yes	No	Yes	Sometimes	Never	No	Not trying	23	Female	Unmarried	Muslim	Graduate Level	Unemployed including students	No income	Urban Area	With family	50	1.6002	Non-smoker	Never	Never	Never	Never	Never	Never	Rarely	Often	Several days	Several days	Several days	Several days	Not at all	Several days	Several days	Not at all	Not at all
2021-03-01 19:46:10	Yes	Snapchat	Mobile Phone	Broadband (Wi-Fi)	2-5 years	More than 5 per day	More than 5 hours	Frequently at anytime	500-2000	Many of them	5-10	To stay connected with people	Updates of people	Yes	Yes	Yes	Sometimes	Never	No	Not trying	17	Female	Unmarried	Muslim	Secondary Level	Unemployed including students	No income	Rural Area	With family	50	1.6002	Non-smoker	Never	Never	Never	Never	Never	Never	Often	Often	Nearly everyday	Not at all	Several days	Several days	Not at all	Not at all	Not at all	Several days	Not at all
2021-02-28 23:16:54	Yes	Facebook	Mobile Phone	Broadband (Wi-Fi)	More than 10 years	1-2 per day	3-5 hours	Frequently at anytime	2000-4000	Most of them	10-20	To stay connected with people	Updates of current affairs/news	Yes	No	Yes	Sometimes	Most of the times	No	Trying to reduce the use	23	Male	Unmarried	Muslim	Graduate Level	Unemployed including students	No income	Rural Area	With family	60	1.7526	Smoker	Often	Rarely	Sometimes	Rarely	Often	Sometimes	Often	Often	Several days	Nearly everyday	Nearly everyday	Several days	Not at all	Nearly everyday	Several days	Half of days	Not at all
2021-03-05 19:18:27	Yes	Facebook	Mobile Phone	Mobile data	2-5 years	3-5 per day	3-5 hours	Evening	2000-4000	Many of them	5-10	To make new friends	To stay connected with people	Yes	Yes	Yes	Sometimes	Never	Yes	Trying to stop the use	17	Male	Unmarried	Muslim	Secondary Level	Unemployed including students	No income	Rural Area	Without family	55	1.6764	Smoker	Rarely	Rarely	Rarely	Rarely	Rarely	Rarely	Sometimes	Often	Several days	Several days	Several days	Not at all	Not at all	Not at all	Not at all	Not at all	Not at all
2021-02-20 00:52:26	Yes	Instagram	Mobile Phone	Broadband (Wi-Fi)	More than 10 years	Less than 1 per day	1-3 hours	Night to late night	Less than 500	All of them	More than 20	For time pass	Get pleasure from funny posts/ memes	Yes	No	No	Sometimes	All the times	Yes	Not trying	22	Male	Unmarried	None	Graduate Level	Unemployed including students	No income	Urban Area	With family	55	1.6764	Smoker	Sometimes	Often	Rarely	Often	Rarely	Never	Often	Sometimes	Several days	Several days	Half of days	Half of days	Half of days	Half of days	Half of days	Half of days	Half of days
2021-03-08 10:58:48	Yes	Facebook	Mobile Phone	Mobile data	2-5 years	3-5 per day	More than 5 hours	Frequently at anytime	Less than 500	Most of them	5-10	To stay connected with people	To stay connected with people	Yes	Yes	Yes	Always	Never	No	Not trying	16	Male	Unmarried	Muslim	Secondary Level	Unemployed including students	No income	Rural Area	With family	47	1.5494	Non-smoker	Never	Sometimes	Rarely	Often	Often	Sometimes	Sometimes	Sometimes	Not at all	Several days	Not at all	Several days	Not at all	Not at all	Not at all	Not at all	Not at all
2021-03-07 20:47:43	Yes	Facebook	Tablet	Broadband (Wi-Fi)	2-5 years	1-2 per day	3-5 hours	Morning	Less than 500	Most of them	5-10	For time pass	To stay connected with people	No	Yes	Yes	Sometimes	All the times	Yes	Trying to reduce the use	18	Male	Unmarried	Hindu	Secondary Level	Unemployed including students	No income	Rural Area	Without family	47	1.5494	Non-smoker	Never	Often	Rarely	Never	Sometimes	Sometimes	Often	Often	Several days	Not at all	Not at all	Several days	Several days	Not at all	Nearly everyday	Not at all	Several days
2021-03-06 17:44:18	Yes	Facebook	Mobile Phone	Mobile data	2-5 years	1-2 per day	1-3 hours	Afternoon	500-2000	Few of them	Less than 5	For time pass	Get pleasure from funny posts/ memes	Yes	Yes	Yes	Sometimes	All the times	No	Not trying	16	Male	Unmarried	Muslim	Primary level	Unemployed including students	No income	Rural Area	With family	47	1.5494	Non-smoker	Rarely	Rarely	Rarely	Rarely	Rarely	Rarely	Often	Often	Not at all	Not at all	Several days	Several days	Several days	Not at all	Not at all	Not at all	Not at all
2021-02-20 21:23:15	Yes	Facebook	Mobile Phone	Broadband (Wi-Fi)	5-10 years	Less than 1 per day	More than 5 hours	Frequently at anytime	500-2000	Many of them	More than 20	To stay connected with people	To stay connected with people	Yes	Yes	Yes	Sometimes	Most of the times	No	Trying to reduce the use	28	Female	Married	Muslim	Graduate Level	Doctor	No income	Urban Area	With family	52	1.6256	Non-smoker	Sometimes	Sometimes	Sometimes	Sometimes	Sometimes	Sometimes	Rarely	Sometimes	Several days	Several days	Several days	Several days	Several days	Several days	Several days	Several days	Several days
2021-03-01 22:09:03	Yes	Facebook	Mobile Phone	Broadband (Wi-Fi)	2-5 years	More than 5 per day	More than 5 hours	Frequently at anytime	Less than 500	Most of them	Less than 5	For time pass	Updates of people	Yes	No	No	Always	Most of the times	Yes	Trying to reduce the use	16	Male	Unmarried	Muslim	Secondary Level	Unemployed including students	No income	Rural Area	With family	64	1.8034	Non-smoker	Never	Rarely	Rarely	Sometimes	Rarely	Sometimes	Sometimes	Sometimes	Half of days	Not at all	Not at all	Not at all	Not at all	Not at all	Not at all	Not at all	Not at all
2021-02-21 17:05:53	Yes	Facebook	Laptop	Broadband (Wi-Fi)	More than 10 years	Less than 1 per day	1-3 hours	Night to late night	Less than 500	Most of them	5-10	To stay connected with people	To stay connected with people	No	No	Yes	Not at all	Never	Yes	Trying to stop the use	26	Male	Unmarried	Muslim	Graduate Level	Private job	10,000-40,000 Tk	Urban Area	Without family	57	1.7018	Smoker	Sometimes	Sometimes	Sometimes	Sometimes	Rarely	Often	Often	Never	Several days	Nearly everyday	Half of days	Nearly everyday	Half of days	Nearly everyday	Nearly everyday	Half of days	Nearly everyday
2021-03-05 17:42:59	Yes	Facebook	Mobile Phone	Mobile data	5-10 years	1-2 per day	1-3 hours	Frequently at anytime	Less than 500	Most of them	5-10	To make new friends	Updates of current affairs/news	Yes	Yes	No	Sometimes	Most of the times	Yes	Trying to stop the use	26	Male	Divorced	Muslim	Secondary Level	Self-employed/Entrepreneur/Business	40,000-70,000 Tk	Rural Area	Without family	66	1.8288	Smoker	Sometimes	Rarely	Rarely	Sometimes	Sometimes	Sometimes	Often	Often	Half of days	Half of days	Several days	Several days	Several days	Half of days	Not at all	Several days	Several days
2021-03-01 14:50:41	Yes	Instagram	Mobile Phone	Mobile data	Less than 2-year	More than 5 per day	More than 5 hours	Frequently at anytime	500-2000	Few of them	5-10	For time pass	Updates of people	Yes	Yes	No	Sometimes	Most of the times	No	Not trying	17	Female	Unmarried	Hindu	Secondary Level	Unemployed including students	No income	Rural Area	With family	49	1.5748	Non-smoker	Never	Never	Never	Never	Never	Never	Sometimes	Often	Several days	Several days	Not at all	Several days	Not at all	Several days	Not at all	Several days	Several days
2021-03-07 20:39:44	Yes	Facebook	Mobile Phone	Mobile data	Less than 2-year	Less than 1 per day	Less than 1 hour	Frequently at anytime	Less than 500	Few of them	Less than 5	To make new friends	Updates of people	Yes	Yes	Yes	Sometimes	All the times	Yes	Trying to stop the use	23	Female	Married	Muslim	Primary level	Hhousewife	No income	Rural Area	With family	49	1.5748	Non-smoker	Never	Never	Never	Rarely	Sometimes	Sometimes	Sometimes	Sometimes	Not at all	Not at all	Nearly everyday	Nearly everyday	Not at all	Not at all	Nearly everyday	Not at all	Not at all
2021-02-13 20:01:42	Yes	Facebook	Mobile Phone	Broadband (Wi-Fi)	2-5 years	Less than 1 per day	1-3 hours	Night to late night	500-2000	Many of them	10-20	For time pass	Job circular	Yes	No	Yes	Sometimes	Never	No	Trying to reduce the use	24	Female	Unmarried	Muslim	Graduate Level	Private job	10,000-40,000 Tk	Urban Area	With family	49	1.5748	Non-smoker	Rarely	Rarely	Rarely	Rarely	Rarely	Sometimes	Sometimes	Sometimes	Several days	Several days	Several days	Several days	Half of days	Several days	Several days	Several days	Several days
2021-02-19 23:41:02	Yes	Instagram	Mobile Phone	Broadband (Wi-Fi)	5-10 years	More than 5 per day	1-3 hours	Night to late night	Less than 500	Most of them	10-20	For time pass	To stay connected with people	No	No	Yes	Not at all	Never	Yes	Trying to reduce the use	25	Female	Married	Muslim	Masters or above	Unemployed including students	No income	Urban Area	With family	49	1.5748	Non-smoker	Sometimes	Never	Never	Never	Never	Never	Sometimes	Sometimes	Several days	Not at all	Several days	Several days	Several days	Not at all	Several days	Not at all	Not at all
2021-03-06 18:49:21	Yes	Facebook	Tablet	Mobile data	2-5 years	1-2 per day	1-3 hours	Frequently at anytime	Less than 500	Few of them	5-10	To make new friends	Updates of current affairs/news	Yes	Yes	Yes	Not at all	All the times	Yes	Trying to stop the use	20	Female	Unmarried	Muslim	Secondary Level	Unemployed including students	No income	Rural Area	With family	49	1.5748	Non-smoker	Rarely	Sometimes	Sometimes	Never	Rarely	Sometimes	Sometimes	Sometimes	Not at all	Several days	Not at all	Not at all	Several days	Not at all	Not at all	Not at all	Several days
2021-02-22 11:52:19	Yes	Facebook	Mobile Phone	Broadband (Wi-Fi)	5-10 years	Less than 1 per day	More than 5 hours	Frequently at anytime	500-2000	Most of them	5-10	To stay connected with people	Get pleasure from funny posts/ memes	Yes	No	Yes	Sometimes	Most of the times	No	Not trying	26	Female	Married	Muslim	Masters or above	Unemployed including students	No income	Urban Area	With family	49	1.5748	Non-smoker	Sometimes	Never	Rarely	Sometimes	Often	Often	Sometimes	Sometimes	Several days	Half of days	Not at all	Several days	Nearly everyday	Nearly everyday	Several days	Not at all	Not at all
2021-03-08 11:12:27	Yes	Facebook	Mobile Phone	Mobile data	Less than 2-year	More than 5 per day	1-3 hours	Frequently at anytime	Less than 500	Many of them	Less than 5	For time pass	Updates of current affairs/news	Yes	Yes	Yes	Always	Most of the times	Yes	Not trying	17	Male	Unmarried	Muslim	Secondary Level	Unemployed including students	No income	Rural Area	With family	46	1.524	Non-smoker	Rarely	Sometimes	Rarely	Sometimes	Rarely	Never	Often	Sometimes	Not at all	Not at all	Not at all	Several days	Not at all	Not at all	Several days	Not at all	Not at all
2021-02-14 19:44:08	Yes	Facebook	Mobile Phone	Mobile data	2-5 years	More than 5 per day	More than 5 hours	Frequently at anytime	Less than 500	Most of them	Less than 5	For time pass	To stay connected with people	No	No	No	Sometimes	Never	No	Not trying	25	Female	Unmarried	Muslim	Graduate Level	Unemployed including students	No income	Urban Area	Without family	46	1.524	Non-smoker	Rarely	Never	Never	Sometimes	Never	Never	Sometimes	Often	Several days	Several days	Several days	Not at all	Not at all	Not at all	Not at all	Not at all	Not at all
2021-03-07 20:39:45	Yes	Facebook	Tablet	Broadband (Wi-Fi)	2-5 years	More than 5 per day	More than 5 hours	Frequently at anytime	500-2000	Most of them	5-10	To make new friends	To stay connected with people	Yes	Yes	Yes	Sometimes	All the times	No	Not trying	27	Female	Married	Muslim	Secondary Level	Housewife	No income	Rural Area	With family	54	1.651	Non-smoker	Never	Rarely	Rarely	Sometimes	Sometimes	Sometimes	Sometimes	Sometimes	Not at all	Not at all	Not at all	Several days	Not at all	Not at all	Not at all	Nearly everyday	Nearly everyday
2021-02-20 22:19:14	Yes	Facebook	Mobile Phone	Broadband (Wi-Fi)	5-10 years	More than 5 per day	More than 5 hours	Frequently at anytime	500-2000	Most of them	5-10	To stay connected with people	Get pleasure from funny posts/ memes	Yes	No	No	Not at all	Never	Yes	Trying to reduce the use	21	Female	Unmarried	Muslim	Graduate Level	Unemployed including students	No income	Urban Area	With family	54	1.651	Non-smoker	Rarely	Rarely	Sometimes	Sometimes	Rarely	Sometimes	Rarely	Rarely	Several days	Several days	Not at all	Half of days	Several days	Not at all	Not at all	Not at all	Several days
2021-03-02 20:22:17	Yes	Twitter	Mobile Phone	Broadband (Wi-Fi)	2-5 years	1-2 per day	3-5 hours	Night to late night	500-2000	Many of them	5-10	To make new friends	Updates of current affairs/news	Yes	Yes	No	Sometimes	Never	No	Trying to reduce the use	17	Female	Unmarried	Hindu	Secondary Level	Unemployed including students	No income	Rural Area	With family	47.6	1.5494	Non-smoker	Rarely	Sometimes	Rarely	Rarely	Rarely	Rarely	Sometimes	Sometimes	Several days	Several days	Several days	Several days	Several days	Several days	Several days	Several days	Not at all
2021-02-14 10:30:56	Yes	Facebook	Mobile Phone	Broadband (Wi-Fi)	5-10 years	Less than 1 per day	1-3 hours	Frequently at anytime	Less than 500	Most of them	Less than 5	To stay connected with people	Motivational/ informative contents	Yes	No	No	Sometimes	Most of the times	No	Not trying	24	Female	Married	Muslim	Masters or above	Unemployed including students	No income	Urban Area	With family	51	1.6002	Non-smoker	Never	Sometimes	Sometimes	Sometimes	Sometimes	Sometimes	Sometimes	Sometimes	Half of days	Half of days	Half of days	Half of days	Half of days	Half of days	Half of days	Half of days	Half of days
2021-02-22 10:14:01	Yes	Facebook	Mobile Phone	Broadband (Wi-Fi)	5-10 years	1-2 per day	More than 5 hours	Frequently at anytime	500-2000	Most of them	5-10	Running business	Motivational/ informative contents	Yes	Yes	No	Sometimes	Never	Yes	Not trying	22	Female	Unmarried	Muslim	Graduate Level	Self-employed/Entrepreneur/Business	No income	Rural Area	With family	51	1.6002	Non-smoker	Sometimes	Sometimes	Rarely	Never	Sometimes	Rarely	Never	Sometimes	Several days	Several days	Not at all	Not at all	Not at all	Several days	Several days	Not at all	Several days
2021-03-01 10:17:40	Yes	Facebook	Mobile Phone	Mobile data	Less than 2-year	1-2 per day	3-5 hours	Frequently at anytime	500-2000	Many of them	10-20	For time pass	Updates of people	Yes	Yes	Yes	Always	All the times	No	Not trying	14	Male	Unmarried	Muslim	Primary level	Daily labor/driver/housemaid	10,000-40,000 Tk	Rural Area	Without family	39	1.397	Non-smoker	Never	Never	Never	Never	Rarely	Never	Never	Rarely	Not at all	Not at all	Not at all	Not at all	Half of days	Several days	Half of days	Not at all	Not at all
2021-03-04 16:36:34	Yes	Facebook	Mobile Phone	Mobile data	Less than 2-year	1-2 per day	1-3 hours	Morning	500-2000	Most of them	10-20	For time pass	Get pleasure from funny posts/ memes	Yes	Yes	Yes	Sometimes	All the times	Yes	Trying to stop the use	18	Female	Married	Muslim	Secondary Level	Daily labor/driver/housemaid	10,000-40,000 Tk	Rural Area	Without family	48	1.5494	Non-smoker	Rarely	Rarely	Rarely	Sometimes	Sometimes	Sometimes	Sometimes	Sometimes	Several days	Half of days	Several days	Half of days	Several days	Several days	Several days	Half of days	Several days
2021-02-22 12:57:15	Yes	Twitter	Mobile Phone	Broadband (Wi-Fi)	5-10 years	Less than 1 per day	More than 5 hours	Frequently at anytime	500-2000	Most of them	5-10	To stay connected with people	Motivational/ informative contents	Yes	No	No	Sometimes	Most of the times	No	Not trying	25	Female	Unmarried	Muslim	Masters or above	Private job	10,000-40,000 Tk	Urban Area	With family	48	1.5494	Non-smoker	Never	Rarely	Rarely	Rarely	Sometimes	Never	Often	Often	Not at all	Several days	Not at all	Half of days	Not at all	Not at all	Not at all	Not at all	Not at all
2021-03-07 20:24:59	Yes	Facebook	Mobile Phone	Mobile data	5-10 years	Less than 1 per day	3-5 hours	Frequently at anytime	Less than 500	All of them	5-10	To stay connected with people	To stay connected with people	Yes	Yes	No	Not at all	Never	Yes	Trying to reduce the use	26	Male	Unmarried	Muslim	Graduate Level	Unemployed including students	No income	Rural Area	Without family	67	1.8288	Smoker	Sometimes	Sometimes	Rarely	Sometimes	Sometimes	Sometimes	Sometimes	Sometimes	Several days	Not at all	Not at all	Not at all	Not at all	Not at all	Several days	Several days	Not at all
2021-02-28 13:19:29	Yes	Facebook	Mobile Phone	Broadband (Wi-Fi)	2-5 years	Less than 1 per day	1-3 hours	Frequently at anytime	Less than 500	Most of them	10-20	To stay connected with people	Motivational/ informative contents	Yes	No	No	Always	Never	Yes	Trying to reduce the use	20	Female	Unmarried	Muslim	Graduate Level	Unemployed including students	No income	Rural Area	With family	42	1.4478	Non-smoker	Rarely	Rarely	Rarely	Sometimes	Rarely	Sometimes	Never	Rarely	Several days	Several days	Not at all	Several days	Several days	Several days	Not at all	Several days	Not at all
2021-02-21 21:32:01	Yes	Facebook	Mobile Phone	Broadband (Wi-Fi)	5-10 years	Less than 1 per day	More than 5 hours	Frequently at anytime	500-2000	Many of them	5-10	Running business	Get pleasure from funny posts/ memes	No	No	No	Sometimes	Most of the times	Yes	Not trying	24	Female	Unmarried	Hindu	Graduate Level	Unemployed including students	No income	Urban Area	With family	45	1.4986	Non-smoker	Never	Never	Never	Rarely	Sometimes	Sometimes	Sometimes	Rarely	Not at all	Not at all	Half of days	Several days	Not at all	Not at all	Not at all	Half of days	Several days
2021-03-02 20:09:58	Yes	Snapchat	Laptop	Broadband (Wi-Fi)	Less than 2-year	3-5 per day	3-5 hours	Evening	More than 4000	Many of them	5-10	To make new friends	Updates of current affairs/news	Yes	Yes	Yes	Always	Most of the times	No	Not trying	17	Female	Unmarried	Hindu	Secondary Level	Daily labor/driver/housemaid	No income	Rural Area	Without family	49.7	1.5748	Non-smoker	Rarely	Sometimes	Sometimes	Sometimes	Sometimes	Sometimes	Sometimes	Sometimes	Half of days	Several days	Half of days	Half of days	Several days	Several days	Nearly everyday	Several days	Several days
2021-03-06 10:32:43	Yes	WhatsApp	Mobile Phone	Mobile data	2-5 years	3-5 per day	1-3 hours	Frequently at anytime	Less than 500	All of them	5-10	To stay connected with people	To stay connected with people	Yes	Yes	No	Not at all	Never	No	Not trying	17	Female	Unmarried	Muslim	Secondary Level	Unemployed including students	No income	Rural Area	With family	53	1.6256	Non-smoker	Rarely	Sometimes	Sometimes	Rarely	Sometimes	Sometimes	Sometimes	Sometimes	Several days	Several days	Several days	Several days	Several days	Several days	Several days	Several days	Several days
2021-03-05 18:40:45	Yes	Facebook	Mobile Phone	Mobile data	Less than 2-year	1-2 per day	1-3 hours	Evening	500-2000	Many of them	5-10	To make new friends	To stay connected with people	Yes	Yes	No	Sometimes	Most of the times	Yes	Trying to stop the use	17	Male	Unmarried	Muslim	Secondary Level	Unemployed including students	No income	Rural Area	With family	53	1.6256	Non-smoker	Rarely	Never	Never	Never	Rarely	Never	Rarely	Rarely	Not at all	Not at all	Not at all	Several days	Several days	Nearly everyday	Not at all	Not at all	Several days
2021-03-05 14:01:40	Yes	Snapchat	Mobile Phone	Mobile data	Less than 2-year	Less than 1 per day	3-5 hours	Evening	Less than 500	Many of them	Less than 5	To stay connected with people	Updates of people	Yes	Yes	No	Sometimes	Never	Yes	Trying to reduce the use	19	Female	Married	Muslim	Secondary Level	Unemployed including students	No income	Rural Area	With family	53	1.6256	Non-smoker	Rarely	Rarely	Rarely	Rarely	Rarely	Rarely	Rarely	Rarely	Several days	Several days	Not at all	Not at all	Not at all	Not at all	Not at all	Not at all	Not at all
2021-02-21 17:23:11	Yes	Twitter	Tablet	Broadband (Wi-Fi)	2-5 years	1-2 per day	1-3 hours	Frequently at anytime	500-2000	Many of them	Less than 5	For time pass	Updates of people	Yes	No	Yes	Not at all	All the times	Yes	Not trying	25	Male	Unmarried	Muslim	Graduate Level	Self-employed/Entrepreneur/Business	40,000-70,000 Tk	Urban Area	Without family	60	1.7272	Smoker	Never	Never	Never	Never	Never	Never	Never	Never	Not at all	Not at all	Several days	Several days	Several days	Several days	Several days	Several days	Not at all
2021-02-21 18:08:13	Yes	WhatsApp	Laptop	Broadband (Wi-Fi)	5-10 years	More than 5 per day	3-5 hours	Frequently at anytime	500-2000	Most of them	Less than 5	To stay connected with people	To stay connected with people	No	Yes	Yes	Sometimes	Most of the times	Yes	Trying to stop the use	26	Male	Unmarried	Muslim	Secondary Level	Unemployed including students	No income	Urban Area	Without family	60	1.7272	Smoker	Never	Sometimes	Sometimes	Sometimes	Rarely	Never	Never	Never	Half of days	Not at all	Not at all	Not at all	Not at all	Not at all	Not at all	Not at all	Not at all
2021-02-20 21:57:54	Yes	Facebook	Mobile Phone	Broadband (Wi-Fi)	5-10 years	Less than 1 per day	1-3 hours	Frequently at anytime	Less than 500	Most of them	Less than 5	To stay connected with people	Updates of current affairs/news	Yes	No	No	Sometimes	Never	Yes	Trying to reduce the use	24	Male	Unmarried	Muslim	Masters or above	Unemployed including students	No income	Rural Area	With family	60	1.7272	Non-smoker	Rarely	Rarely	Never	Rarely	Rarely	Rarely	Never	Often	Several days	Not at all	Several days	Not at all	Not at all	Not at all	Several days	Not at all	Not at all
2021-02-21 00:29:07	Yes	Facebook	Mobile Phone	Broadband (Wi-Fi)	5-10 years	Less than 1 per day	Less than 1 hour	Frequently at anytime	Less than 500	Many of them	Less than 5	To stay connected with people	Updates of current affairs/news	Yes	No	No	Sometimes	Never	No	Not trying	25	Female	Unmarried	Muslim	Graduate Level	Private job	10,000-40,000 Tk	Urban Area	With family	50	1.5748	Non-smoker	Sometimes	Rarely	Rarely	Rarely	Often	Often	Never	Rarely	Not at all	Half of days	Several days	Several days	Several days	Half of days	Half of days	Several days	Not at all
2021-03-01 10:29:57	Yes	Facebook	Mobile Phone	Mobile data	Less than 2-year	Less than 1 per day	Less than 1 hour	Frequently at anytime	Less than 500	Many of them	5-10	To make new friends	Updates of current affairs/news	Yes	Yes	Yes	Sometimes	All the times	Yes	Trying to stop the use	18	Male	Unmarried	Muslim	Secondary Level	Unemployed including students	No income	Rural Area	With family	50	1.5748	Non-smoker	Never	Never	Never	Never	Never	Never	Sometimes	Sometimes	Several days	Several days	Half of days	Half of days	Half of days	Half of days	Not at all	Nearly everyday	Not at all
2021-03-08 10:58:51	Yes	Facebook	Mobile Phone	Mobile data	2-5 years	3-5 per day	More than 5 hours	Frequently at anytime	Less than 500	All of them	10-20	To make new friends	Get pleasure from funny posts/ memes	No	No	Yes	Not at all	All the times	Yes	Not trying	17	Male	Unmarried	Muslim	Secondary Level	Unemployed including students	No income	Rural Area	With family	50	1.5748	Non-smoker	Never	Never	Sometimes	Sometimes	Sometimes	Never	Sometimes	Sometimes	Not at all	Several days	Half of days	Not at all	Several days	Not at all	Nearly everyday	Not at all	Not at all
2021-02-24 01:41:47	Yes	Twitter	Tablet	Broadband (Wi-Fi)	2-5 years	1-2 per day	3-5 hours	Night to late night	500-2000	Many of them	More than 20	For time pass	Get pleasure from funny posts/ memes	Yes	No	Yes	Sometimes	Most of the times	No	Not trying	22	Female	Unmarried	Muslim	Graduate Level	Unemployed including students	No income	Urban Area	Without family	50	1.5748	Non-smoker	Sometimes	Sometimes	Often	Rarely	Rarely	Sometimes	Sometimes	Sometimes	Half of days	Half of days	Nearly everyday	Nearly everyday	Nearly everyday	Half of days	Several days	Not at all	Not at all
2021-02-20 21:55:00	Yes	Instagram	Mobile Phone	Broadband (Wi-Fi)	5-10 years	Less than 1 per day	More than 5 hours	Frequently at anytime	Less than 500	Few of them	10-20	For time pass	Motivational/ informative contents	No	No	No	Sometimes	Never	Yes	Trying to stop the use	25	Female	Unmarried	Muslim	Masters or above	Unemployed including students	No income	Urban Area	With family	50	1.5748	Smoker	Often	Never	Often	Often	Often	Often	Often	Often	Not at all	Nearly everyday	Nearly everyday	Nearly everyday	Nearly everyday	Nearly everyday	Nearly everyday	Nearly everyday	Nearly everyday
2021-02-22 11:54:26	Yes	Instagram	Mobile Phone	Broadband (Wi-Fi)	More than 10 years	Less than 1 per day	More than 5 hours	Night to late night	Less than 500	All of them	Less than 5	For time pass	Updates of people	Yes	No	Yes	Sometimes	Most of the times	Yes	Trying to reduce the use	25	Female	Married	Muslim	Graduate Level	Self-employed/Entrepreneur/Business	10,000-40,000 Tk	Urban Area	With family	50	1.5748	Non-smoker	Sometimes	Sometimes	Often	Rarely	Rarely	Sometimes	Rarely	Rarely	Nearly everyday	Nearly everyday	Nearly everyday	Nearly everyday	Nearly everyday	Nearly everyday	Several days	Several days	Not at all
2021-02-21 16:40:00	Yes	Facebook	Mobile Phone	Mobile data	Less than 2-year	1-2 per day	3-5 hours	Morning	Less than 500	Few of them	10-20	To make new friends	To stay connected with people	Yes	No	No	Not at all	All the times	Yes	Trying to stop the use	22	Male	Married	Muslim	Primary level	Unemployed including students	10,000-40,000 Tk	Urban Area	Without family	50	1.5748	Non-smoker	Never	Rarely	Rarely	Never	Never	Rarely	Never	Never	Several days	Half of days	Half of days	Half of days	Several days	Several days	Several days	Several days	Half of days
2021-02-28 02:28:01	Yes	Facebook	Mobile Phone	Mobile data	2-5 years	More than 5 per day	1-3 hours	Night to late night	Less than 500	Many of them	Less than 5	To stay connected with people	Updates of people	Yes	Yes	Yes	Sometimes	Never	No	Not trying	25	Male	Unmarried	Muslim	Graduate Level	No	No income	Urban Area	With family	55	1.651	Non-smoker	Never	Never	Sometimes	Sometimes	Never	Never	Never	Sometimes	Half of days	Half of days	Not at all	Half of days	Half of days	Half of days	Half of days	Several days	Half of days
2021-02-20 21:50:56	Yes	Facebook	Mobile Phone	Mobile data	5-10 years	Less than 1 per day	More than 5 hours	Frequently at anytime	500-2000	Many of them	Less than 5	To stay connected with people	Updates of current affairs/news	Yes	Yes	No	Sometimes	Most of the times	No	Trying to reduce the use	27	Male	Unmarried	Muslim	Masters or above	Unemployed including students	No income	Urban Area	With family	55	1.651	Non-smoker	Rarely	Rarely	Rarely	Sometimes	Sometimes	Rarely	Sometimes	Sometimes	Not at all	Several days	Several days	Several days	Several days	Several days	Several days	Several days	Not at all
2021-02-28 16:46:47	Yes	Facebook	Mobile Phone	Broadband (Wi-Fi)	5-10 years	Less than 1 per day	1-3 hours	Night to late night	500-2000	Most of them	More than 20	To stay connected with people	Updates of people	Yes	No	No	Not at all	Never	No	Not trying	20	Female	Unmarried	Muslim	Graduate Level	Unemployed including students	No income	Rural Area	With family	55	1.651	Non-smoker	Rarely	Never	Never	Sometimes	Never	Never	Often	Often	Nearly everyday	Several days	Several days	Not at all	Not at all	Several days	Not at all	Several days	Several days
2021-02-21 15:45:58	Yes	Facebook	Mobile Phone	Broadband (Wi-Fi)	More than 10 years	Less than 1 per day	More than 5 hours	Frequently at anytime	Less than 500	All of them	More than 20	To stay connected with people	Updates of people	Yes	No	Yes	Sometimes	Never	No	Not trying	26	Female	Unmarried	Hindu	Masters or above	Unemployed including students	No income	Urban Area	With family	55	1.651	Non-smoker	Sometimes	Never	Rarely	Never	Rarely	Rarely	Never	Rarely	Several days	Several days	Several days	Not at all	Not at all	Several days	Several days	Several days	Not at all
2021-02-20 12:06:11	Yes	Facebook	Mobile Phone	Broadband (Wi-Fi)	2-5 years	Less than 1 per day	3-5 hours	Frequently at anytime	2000-4000	Most of them	10-20	To stay connected with people	Updates of current affairs/news	Yes	No	Yes	Sometimes	Never	No	Trying to reduce the use	23	Male	Unmarried	Muslim	Graduate Level	Unemployed including students	No income	Urban Area	With family	62	1.7526	Smoker	Sometimes	Often	Sometimes	Rarely	Sometimes	Rarely	Often	Rarely	Several days	Nearly everyday	Nearly everyday	Several days	Not at all	Nearly everyday	Not at all	Not at all	Not at all
2021-02-16 20:44:13	Yes	Facebook	Mobile Phone	Broadband (Wi-Fi)	More than 10 years	1-2 per day	Less than 1 hour	Frequently at anytime	500-2000	Many of them	More than 20	For time pass	Updates of people	Yes	No	Yes	Sometimes	Most of the times	Yes	Trying to reduce the use	29	Female	Married	Muslim	Masters or above	Private job	10,000-40,000 Tk	Urban Area	Without family	47	1.524	Smoker	Never	Never	Never	Rarely	Never	Rarely	Often	Often	Not at all	Nearly everyday	Nearly everyday	Nearly everyday	Nearly everyday	Not at all	Several days	Not at all	Not at all
2021-02-20 10:50:42	Yes	Instagram	Mobile Phone	Broadband (Wi-Fi)	2-5 years	1-2 per day	More than 5 hours	Frequently at anytime	Less than 500	Most of them	5-10	To stay connected with people	Motivational/ informative contents	No	No	Yes	Sometimes	Never	Yes	Trying to reduce the use	25	Female	Unmarried	Muslim	Masters or above	Unemployed including students	No income	Urban Area	Without family	47	1.524	Non-smoker	Sometimes	Sometimes	Never	Rarely	Often	Sometimes	Sometimes	Often	Several days	Several days	Not at all	Several days	Not at all	Several days	Not at all	Not at all	Not at all
2021-02-20 21:41:10	Yes	Facebook	Mobile Phone	Broadband (Wi-Fi)	5-10 years	Less than 1 per day	3-5 hours	Evening	Less than 500	Many of them	More than 20	To stay connected with people	Updates of people	Yes	No	Yes	Sometimes	Most of the times	No	Not trying	23	Female	Unmarried	Muslim	Masters or above	Unemployed including students	No income	Urban Area	With family	47	1.524	Non-smoker	Sometimes	Sometimes	Sometimes	Sometimes	Often	Sometimes	Rarely	Rarely	Several days	Several days	Several days	Several days	Several days	Nearly everyday	Several days	Several days	Not at all
2021-02-20 23:38:42	Yes	Facebook	Mobile Phone	Broadband (Wi-Fi)	5-10 years	More than 5 per day	More than 5 hours	Night to late night	Less than 500	Many of them	10-20	For time pass	Updates of people	Yes	No	No	Sometimes	Never	Yes	Trying to reduce the use	23	Female	Unmarried	Muslim	Graduate Level	Unemployed including students	No income	Urban Area	With family	47	1.524	Non-smoker	Sometimes	Rarely	Sometimes	Often	Sometimes	Often	Never	Sometimes	Several days	Several days	Nearly everyday	Nearly everyday	Nearly everyday	Several days	Several days	Nearly everyday	Nearly everyday
2021-02-28 23:32:36	Yes	Facebook	Mobile Phone	Broadband (Wi-Fi)	5-10 years	3-5 per day	3-5 hours	Night to late night	2000-4000	Most of them	10-20	To stay connected with people	To stay connected with people	Yes	No	Yes	Not at all	Never	Yes	Trying to reduce the use	26	Male	Unmarried	Hindu	Graduate Level	Private job	10,000-40,000 Tk	Urban Area	With family	57	1.6764	Non-smoker	Never	Never	Never	Never	Never	Never	Never	Never	Half of days	Not at all	Half of days	Several days	Not at all	Not at all	Not at all	Several days	Several days
2021-02-19 23:35:32	Yes	Facebook	Mobile Phone	Broadband (Wi-Fi)	5-10 years	Less than 1 per day	3-5 hours	Night to late night	500-2000	Many of them	More than 20	For time pass	Get pleasure from funny posts/ memes	Yes	Yes	No	Sometimes	Most of the times	No	Not trying	21	Male	Unmarried	Muslim	Graduate Level	Unemployed including students	No income	Urban Area	With family	57	1.6764	Smoker	Sometimes	Never	Rarely	Never	Sometimes	Never	Often	Often	Several days	Several days	Several days	Several days	Not at all	Half of days	Not at all	Not at all	Not at all
2021-02-20 00:22:31	Yes	Facebook	Mobile Phone	Broadband (Wi-Fi)	Less than 2-year	Less than 1 per day	Less than 1 hour	Frequently at anytime	500-2000	Few of them	Less than 5	For time pass	Updates of people	Yes	Yes	Yes	Not at all	All the times	Yes	Trying to reduce the use	21	Male	Unmarried	Muslim	Graduate Level	Unemployed including students	No income	Urban Area	With family	66	1.8034	Smoker	Never	Never	Never	Never	Never	Never	Never	Never	Several days	Several days	Not at all	Not at all	Several days	Not at all	Several days	Several days	Several days
2021-03-06 13:22:51	Yes	Instagram	Mobile Phone	Mobile data	2-5 years	3-5 per day	1-3 hours	Morning	500-2000	Few of them	5-10	To stay connected with people	Get pleasure from funny posts/ memes	Yes	Yes	Yes	Sometimes	Most of the times	Yes	Trying to reduce the use	19	Female	Unmarried	Muslim	Secondary Level	Unemployed including students	No income	Rural Area	With family	52	1.6002	Non-smoker	Never	Rarely	Sometimes	Sometimes	Never	Rarely	Sometimes	Often	Half of days	Several days	Nearly everyday	Several days	Nearly everyday	Not at all	Nearly everyday	Several days	Not at all
2021-03-08 10:52:01	Yes	Facebook	Mobile Phone	Mobile data	2-5 years	3-5 per day	3-5 hours	Night to late night	500-2000	Many of them	5-10	To make new friends	To stay connected with people	No	Yes	No	Always	All the times	Yes	Trying to stop the use	19	Male	Unmarried	Muslim	Secondary Level	Unemployed including students	No income	Rural Area	With family	52	1.6002	Smoker	Sometimes	Rarely	Sometimes	Rarely	Sometimes	Rarely	Rarely	Rarely	Not at all	Several days	Several days	Half of days	Not at all	Not at all	Nearly everyday	Not at all	Several days
2021-02-22 13:23:55	Yes	Facebook	Mobile Phone	Broadband (Wi-Fi)	5-10 years	More than 5 per day	3-5 hours	Frequently at anytime	Less than 500	Most of them	5-10	For time pass	Motivational/ informative contents	No	No	Yes	Sometimes	Never	Yes	Trying to stop the use	26	Female	Married	Muslim	Masters or above	Unemployed including students	No income	Urban Area	Without family	52	1.6002	Non-smoker	Never	Rarely	Often	Sometimes	Often	Often	Sometimes	Sometimes	Several days	Nearly everyday	Nearly everyday	Nearly everyday	Nearly everyday	Nearly everyday	Nearly everyday	Several days	Several days
2021-02-20 14:13:19	Yes	Facebook	Mobile Phone	Broadband (Wi-Fi)	5-10 years	1-2 per day	More than 5 hours	Frequently at anytime	500-2000	Many of them	More than 20	For time pass	Get pleasure from funny posts/ memes	Yes	No	No	Sometimes	Most of the times	Yes	Trying to reduce the use	25	Female	Unmarried	Muslim	Graduate Level	Unemployed including students	No income	Urban Area	With family	52	1.6002	Non-smoker	Often	Sometimes	Sometimes	Sometimes	Sometimes	Often	Sometimes	Rarely	Several days	Nearly everyday	Several days	Nearly everyday	Several days	Nearly everyday	Several days	Several days	Nearly everyday
2021-03-01 00:31:41	Yes	Facebook	Mobile Phone	Broadband (Wi-Fi)	5-10 years	Less than 1 per day	More than 5 hours	Night to late night	Less than 500	Most of them	More than 20	To stay connected with people	Get pleasure from funny posts/ memes	Yes	No	No	Not at all	Never	No	Not trying	23	Male	Unmarried	Muslim	Graduate Level	Unemployed including students	No income	Urban Area	With family	70	1.8542	Smoker	Sometimes	Sometimes	Sometimes	Sometimes	Sometimes	Sometimes	Sometimes	Sometimes	Half of days	Nearly everyday	Not at all	Nearly everyday	Several days	Nearly everyday	Not at all	Nearly everyday	Nearly everyday
2021-03-06 11:41:52	Yes	Facebook	Tablet	Mobile data	2-5 years	3-5 per day	1-3 hours	Frequently at anytime	500-2000	All of them	10-20	To make new friends	Get pleasure from funny posts/ memes	Yes	Yes	No	Always	All the times	Yes	Trying to reduce the use	18	Male	Unmarried	Muslim	Secondary Level	Govt. job	No income	Rural Area	With family	59	1.7018	Non-smoker	Never	Never	Never	Never	Never	Never	Never	Never	Not at all	Not at all	Not at all	Not at all	Not at all	Not at all	Not at all	Not at all	Not at all
2021-03-06 11:47:14	Yes	Facebook	Mobile Phone	Mobile data	2-5 years	Less than 1 per day	3-5 hours	Morning	500-2000	Many of them	5-10	To make new friends	To stay connected with people	Yes	Yes	Yes	Sometimes	Never	Yes	Trying to stop the use	18	Male	Unmarried	Muslim	Secondary Level	Unemployed including students	No income	Rural Area	With family	49	1.5494	Non-smoker	Never	Never	Sometimes	Never	Rarely	Rarely	Sometimes	Often	Several days	Not at all	Not at all	Several days	Not at all	Not at all	Nearly everyday	Not at all	Not at all
2021-02-28 17:32:44	Yes	Facebook	Mobile Phone	Broadband (Wi-Fi)	5-10 years	Less than 1 per day	Less than 1 hour	Frequently at anytime	Less than 500	Most of them	5-10	For time pass	Get pleasure from funny posts/ memes	Yes	No	No	Sometimes	Never	No	Not trying	24	Female	Married	Muslim	Graduate Level	Private job	10,000-40,000 Tk	Rural Area	With family	49	1.5494	Non-smoker	Never	Never	Never	Never	Never	Never	Sometimes	Often	Half of days	Several days	Half of days	Several days	Half of days	Not at all	Several days	Not at all	Not at all
2021-02-16 21:05:52	Yes	Facebook	Mobile Phone	Broadband (Wi-Fi)	5-10 years	Less than 1 per day	Less than 1 hour	Frequently at anytime	500-2000	Many of them	10-20	To stay connected with people	Motivational/ informative contents	Yes	No	Yes	Sometimes	Never	Yes	Trying to reduce the use	26	Female	Unmarried	Muslim	Masters or above	Private job	40,000-70,000 Tk	Urban Area	With family	56	1.651	Non-smoker	Often	Often	Sometimes	Sometimes	Sometimes	Often	Often	Rarely	Nearly everyday	Nearly everyday	Nearly everyday	Nearly everyday	Nearly everyday	Nearly everyday	Nearly everyday	Nearly everyday	Nearly everyday
2021-03-08 09:33:51	Yes	Instagram	Mobile Phone	Mobile data	2-5 years	3-5 per day	1-3 hours	Evening	500-2000	Most of them	5-10	For time pass	Get pleasure from funny posts/ memes	Yes	Yes	Yes	Always	Most of the times	No	Not trying	18	Female	Unmarried	Hindu	Secondary Level	Unemployed including students	No income	Rural Area	With family	51	1.5748	Non-smoker	Never	Never	Never	Never	Never	Rarely	Often	Often	Several days	Not at all	Several days	Several days	Several days	Not at all	Not at all	Not at all	Not at all
2021-02-15 00:44:47	Yes	Facebook	Mobile Phone	Broadband (Wi-Fi)	5-10 years	Less than 1 per day	Less than 1 hour	Frequently at anytime	Less than 500	Most of them	5-10	To stay connected with people	To stay connected with people	Yes	No	No	Not at all	Never	No	Not trying	27	Female	Unmarried	Muslim	Masters or above	Unemployed including students	10,000-40,000 Tk	Urban Area	With family	51	1.5748	Non-smoker	Never	Rarely	Rarely	Rarely	Rarely	Rarely	Sometimes	Rarely	Several days	Several days	Several days	Several days	Several days	Several days	Several days	Not at all	Not at all
2021-03-06 11:16:24	Yes	Facebook	Tablet	Broadband (Wi-Fi)	Less than 2-year	Less than 1 per day	1-3 hours	Morning	500-2000	Many of them	5-10	To make new friends	Updates of current affairs/news	Yes	No	Yes	Sometimes	All the times	Yes	Trying to reduce the use	18	Male	Unmarried	Muslim	Primary level	Self-employed/Entrepreneur/Business	No income	Rural Area	With family	58	1.6764	Non-smoker	Rarely	Rarely	Rarely	Rarely	Rarely	Rarely	Sometimes	Sometimes	Several days	Several days	Several days	Several days	Several days	Several days	Not at all	Not at all	Not at all
2021-02-26 22:24:14	Yes	imo	Mobile Phone	Broadband (Wi-Fi)	2-5 years	Less than 1 per day	Less than 1 hour	Night to late night	Less than 500	Few of them	Less than 5	To stay connected with people	to talk with husband	Yes	Yes	No	Not at all	Never	No	Not trying	30	Female	Married	christan	Secondary Level	housewife	No income	Rural Area	With family	48	1.524	Non-smoker	Often	Often	Often	Sometimes	Sometimes	Sometimes	Often	Rarely	Not at all	Nearly everyday	Half of days	Half of days	Half of days	Half of days	Half of days	Half of days	Several days
2021-02-28 13:02:53	Yes	Facebook	Mobile Phone	Mobile data	5-10 years	More than 5 per day	1-3 hours	Frequently at anytime	Less than 500	All of them	10-20	To stay connected with people	To stay connected with people	Yes	No	Yes	Sometimes	Never	Yes	Trying to reduce the use	34	Female	Divorced	Muslim	Masters or above	Private job	40,000-70,000 Tk	Urban Area	With family	48	1.524	Non-smoker	Never	Rarely	Sometimes	Sometimes	Sometimes	Sometimes	Sometimes	Rarely	Half of days	Several days	Several days	Several days	Several days	Several days	Several days	Several days	Not at all
2021-02-20 02:04:31	Yes	Facebook	Mobile Phone	Broadband (Wi-Fi)	2-5 years	Less than 1 per day	1-3 hours	Night to late night	Less than 500	All of them	10-20	For time pass	Get pleasure from funny posts/ memes	Yes	No	No	Sometimes	Never	Yes	Trying to reduce the use	27	Female	Unmarried	Muslim	Graduate Level	Private job	10,000-40,000 Tk	Urban Area	With family	48	1.524	Non-smoker	Often	Sometimes	Often	Often	Sometimes	Rarely	Rarely	Rarely	Not at all	Nearly everyday	Nearly everyday	Nearly everyday	Nearly everyday	Nearly everyday	Nearly everyday	Not at all	Several days
2021-02-27 23:14:38	Yes	Facebook	Mobile Phone	Mobile data	Less than 2-year	1-2 per day	1-3 hours	Night to late night	Less than 500	Many of them	More than 20	For time pass	Get pleasure from funny posts/ memes	Yes	No	Yes	Sometimes	Never	No	Trying to reduce the use	27	Female	Unmarried	Muslim	Graduate Level	Private job	10,000-40,000 Tk	Urban Area	With family	48	1.524	Non-smoker	Often	Sometimes	Sometimes	Often	Often	Sometimes	Rarely	Rarely	Half of days	Nearly everyday	Nearly everyday	Half of days	Nearly everyday	Nearly everyday	Nearly everyday	Half of days	Several days
2021-03-05 21:08:50	Yes	Facebook	Tablet	Broadband (Wi-Fi)	2-5 years	Less than 1 per day	Less than 1 hour	Morning	500-2000	Many of them	5-10	For time pass	To stay connected with people	Yes	Yes	Yes	Sometimes	Most of the times	Yes	Trying to stop the use	19	Female	Unmarried	Muslim	Secondary Level	Unemployed including students	No income	Rural Area	With family	53	1.6002	Non-smoker	Rarely	Rarely	Rarely	Sometimes	Rarely	Sometimes	Sometimes	Sometimes	Half of days	Not at all	Not at all	Half of days	Not at all	Not at all	Not at all	Not at all	Not at all
2021-03-01 14:53:46	Yes	Twitter	Tablet	Broadband (Wi-Fi)	2-5 years	3-5 per day	3-5 hours	Frequently at anytime	500-2000	Many of them	5-10	To stay connected with people	Get pleasure from funny posts/ memes	Yes	Yes	No	Sometimes	Never	No	Not trying	15	Male	Unmarried	Muslim	Primary level	Unemployed including students	No income	Rural Area	With family	60	1.7018	Smoker	Rarely	Rarely	Rarely	Rarely	Sometimes	Rarely	Often	Often	Not at all	Several days	Not at all	Several days	Not at all	Not at all	Several days	Not at all	Several days
2021-02-25 01:02:56	Yes	Facebook	Mobile Phone	Broadband (Wi-Fi)	5-10 years	Less than 1 per day	1-3 hours	Frequently at anytime	Less than 500	Most of them	More than 20	For time pass	Get pleasure from funny posts/ memes	Yes	No	Yes	Sometimes	Never	Yes	Trying to reduce the use	27	Male	Unmarried	Muslim	Graduate Level	Private job	10,000-40,000 Tk	Urban Area	Without family	60	1.7018	Smoker	Rarely	Never	Sometimes	Sometimes	Sometimes	Sometimes	Never	Often	Half of days	Several days	Nearly everyday	Nearly everyday	Several days	Nearly everyday	Half of days	Not at all	Nearly everyday
2021-02-27 19:35:44	Yes	Imo	Mobile Phone	Mobile data	5-10 years	3-5 per day	3-5 hours	Frequently at anytime	Less than 500	All of them	10-20	Running business	Business	Yes	Yes	Yes	Always	All the times	Yes	Not trying	39	Male	Divorced	Muslim	Secondary Level	Businessman	40,000-70,000 Tk	Rural Area	Without family	62	1.7272	Smoker	Often	Often	Sometimes	Sometimes	Sometimes	Often	Often	Rarely	Several days	Several days	Several days	Not at all	Nearly everyday	Not at all	Several days	Several days	Nearly everyday
2021-02-20 00:31:58	Yes	Facebook	Mobile Phone	Broadband (Wi-Fi)	More than 10 years	Less than 1 per day	3-5 hours	Night to late night	500-2000	Many of them	More than 20	To stay connected with people	Motivational/ informative contents	Yes	No	Yes	Not at all	Never	Yes	Not trying	23	Male	Unmarried	Muslim	Graduate Level	Unemployed including students	No income	Urban Area	With family	62	1.7272	Smoker	Never	Never	Never	Never	Never	Sometimes	Often	Sometimes	Nearly everyday	Several days	Nearly everyday	Half of days	Several days	Several days	Not at all	Several days	Not at all
2021-03-01 20:47:20	Yes	Facebook	Laptop	Broadband (Wi-Fi)	5-10 years	3-5 per day	More than 5 hours	Frequently at anytime	500-2000	Many of them	5-10	For time pass	Updates of current affairs/news	Yes	No	Yes	Sometimes	Most of the times	Yes	Trying to stop the use	22	Male	Unmarried	Muslim	Graduate Level	Unemployed including students	No income	Rural Area	With family	62	1.7272	Smoker	Sometimes	Never	Never	Sometimes	Never	Rarely	Never	Rarely	Several days	Half of days	Half of days	Several days	Not at all	Several days	Several days	Not at all	Several days
2021-02-21 17:16:46	Yes	Facebook	Mobile Phone	Broadband (Wi-Fi)	Less than 2-year	3-5 per day	3-5 hours	Frequently at anytime	500-2000	All of them	10-20	To make new friends	Get pleasure from funny posts/ memes	Yes	Yes	Yes	Sometimes	Most of the times	Yes	Trying to stop the use	18	Female	Unmarried	Muslim	Secondary Level	Unemployed including students	No income	Rural Area	With family	55	1.6256	Non-smoker	Never	Never	Never	Never	Never	Never	Never	Never	Not at all	Not at all	Not at all	Not at all	Not at all	Not at all	Not at all	Not at all	Not at all
2021-02-15 19:13:56	Yes	Facebook	Mobile Phone	Broadband (Wi-Fi)	5-10 years	More than 5 per day	3-5 hours	Frequently at anytime	Less than 500	Few of them	More than 20	Running business	Updates of people	No	No	No	Sometimes	Never	Yes	Trying to stop the use	26	Female	Unmarried	Muslim	Masters or above	Private job	10,000-40,000 Tk	Urban Area	With family	55	1.6256	Non-smoker	Rarely	Never	Never	Never	Rarely	Sometimes	Rarely	Rarely	Several days	Several days	Half of days	Several days	Several days	Half of days	Several days	Several days	Not at all
2021-03-06 18:14:38	Yes	Facebook	Tablet	Broadband (Wi-Fi)	Less than 2-year	1-2 per day	1-3 hours	Frequently at anytime	500-2000	Many of them	5-10	To make new friends	Updates of people	Yes	Yes	Yes	Sometimes	All the times	Yes	Trying to reduce the use	19	Female	Unmarried	Hindu	Secondary Level	Unemployed including students	No income	Rural Area	With family	55	1.6256	Non-smoker	Never	Never	Never	Rarely	Rarely	Rarely	Sometimes	Sometimes	Not at all	Not at all	Not at all	Not at all	Not at all	Not at all	Not at all	Not at all	Not at all
2021-03-06 14:34:27	Yes	Facebook	Mobile Phone	Mobile data	Less than 2-year	Less than 1 per day	Less than 1 hour	Frequently at anytime	Less than 500	Few of them	Less than 5	To make new friends	Get pleasure from funny posts/ memes	Yes	Yes	No	Sometimes	All the times	Yes	Trying to stop the use	17	Male	Unmarried	Muslim	Secondary Level	Unemployed including students	No income	Rural Area	With family	55	1.6256	Non-smoker	Rarely	Rarely	Rarely	Rarely	Rarely	Rarely	Rarely	Rarely	Not at all	Not at all	Not at all	Not at all	Not at all	Not at all	Not at all	Not at all	Not at all
2021-02-14 01:53:03	Yes	Facebook	Mobile Phone	Mobile data	5-10 years	Less than 1 per day	1-3 hours	Frequently at anytime	Less than 500	All of them	More than 20	To stay connected with people	Motivational/ informative contents	Yes	Yes	No	Sometimes	Never	Yes	Not trying	28	Female	Married	Muslim	Graduate Level	Private job	10,000-40,000 Tk	Urban Area	With family	55	1.6256	Non-smoker	Rarely	Never	Never	Rarely	Never	Sometimes	Sometimes	Often	Several days	Not at all	Several days	Several days	Half of days	Not at all	Not at all	Several days	Not at all
2021-02-22 12:14:13	Yes	Instagram	Mobile Phone	Broadband (Wi-Fi)	5-10 years	Less than 1 per day	More than 5 hours	Frequently at anytime	500-2000	Many of them	More than 20	To stay connected with people	Get pleasure from funny posts/ memes	Yes	No	No	Sometimes	Most of the times	No	Not trying	21	Female	Unmarried	Muslim	Graduate Level	Unemployed including students	No income	Urban Area	With family	55	1.6256	Non-smoker	Rarely	Rarely	Rarely	Often	Rarely	Rarely	Often	Sometimes	Several days	Nearly everyday	Nearly everyday	Nearly everyday	Half of days	Nearly everyday	Not at all	Not at all	Half of days
2021-02-20 23:18:35	Yes	Facebook	Mobile Phone	Broadband (Wi-Fi)	5-10 years	Less than 1 per day	Less than 1 hour	Evening	500-2000	Few of them	More than 20	To stay connected with people	Get pleasure from funny posts/ memes	Yes	No	Yes	Sometimes	Most of the times	Yes	Trying to reduce the use	26	Female	Married	Muslim	Masters or above	Private job	10,000-40,000 Tk	Urban Area	With family	50	1.5494	Non-smoker	Rarely	Rarely	Sometimes	Sometimes	Sometimes	Rarely	Rarely	Often	Nearly everyday	Several days	Nearly everyday	Nearly everyday	Nearly everyday	Nearly everyday	Nearly everyday	Several days	Not at all
2021-02-16 09:47:50	Yes	Facebook	Mobile Phone	Mobile data	2-5 years	Less than 1 per day	1-3 hours	Frequently at anytime	500-2000	Most of them	More than 20	To stay connected with people	To stay connected with people	Yes	No	No	Not at all	Never	No	Not trying	27	Female	Married	Muslim	Graduate Level	Doctor	10,000-40,000 Tk	Urban Area	With family	50	1.5494	Non-smoker	Never	Never	Never	Never	Never	Never	Never	Never	Not at all	Not at all	Not at all	Not at all	Not at all	Not at all	Not at all	Not at all	Not at all
2021-02-20 00:09:55	Yes	Facebook	Mobile Phone	Broadband (Wi-Fi)	2-5 years	Less than 1 per day	More than 5 hours	Frequently at anytime	500-2000	Few of them	5-10	To stay connected with people	Updates of current affairs/news	Yes	No	No	Not at all	Never	Yes	Trying to reduce the use	26	Female	Unmarried	Muslim	Masters or above	Unemployed including students	No income	Urban Area	With family	50	1.5494	Non-smoker	Rarely	Never	Never	Never	Never	Never	Often	Often	Not at all	Not at all	Not at all	Not at all	Not at all	Not at all	Not at all	Several days	Not at all
2021-02-20 02:12:34	Yes	Instagram	Tablet	Mobile data	5-10 years	3-5 per day	More than 5 hours	Frequently at anytime	500-2000	Many of them	More than 20	To stay connected with people	Get pleasure from funny posts/ memes	Yes	No	Yes	Always	Most of the times	No	Not trying	20	Female	Unmarried	Muslim	Secondary Level	Unemployed including students	No income	Urban Area	With family	50	1.5494	Non-smoker	Rarely	Never	Rarely	Never	Sometimes	Rarely	Sometimes	Rarely	Several days	Half of days	Nearly everyday	Half of days	Half of days	Half of days	Several days	Several days	Not at all
2021-02-28 15:52:06	Yes	Facebook	Mobile Phone	Broadband (Wi-Fi)	5-10 years	1-2 per day	More than 5 hours	Frequently at anytime	Less than 500	Most of them	More than 20	To stay connected with people	Motivational/ informative contents	Yes	No	Yes	Sometimes	Never	Yes	Trying to reduce the use	22	Female	Unmarried	Muslim	Graduate Level	Self-employed/Entrepreneur/Business	10,000-40,000 Tk	Rural Area	With family	50	1.5494	Smoker	Sometimes	Sometimes	Sometimes	Sometimes	Sometimes	Sometimes	Often	Sometimes	Half of days	Several days	Nearly everyday	Nearly everyday	Nearly everyday	Not at all	Not at all	Not at all	Not at all
2021-02-21 17:31:55	Yes	Facebook	Mobile Phone	Mobile data	5-10 years	Less than 1 per day	3-5 hours	Frequently at anytime	500-2000	Most of them	Less than 5	To stay connected with people	To stay connected with people	Yes	No	No	Sometimes	Never	No	Trying to reduce the use	23	Male	Unmarried	Muslim	Graduate Level	Student	No income	Rural Area	With family	57	1.651	Non-smoker	Never	Never	Never	Rarely	Never	Never	Rarely	Rarely	Not at all	Not at all	Not at all	Not at all	Not at all	Not at all	Not at all	Not at all	Not at all
2021-03-07 14:23:58	Yes	Facebook	Mobile Phone	Broadband (Wi-Fi)	5-10 years	1-2 per day	More than 5 hours	Night to late night	500-2000	Many of them	More than 20	To make new friends	Get pleasure from funny posts/ memes	Yes	Yes	Yes	Sometimes	Most of the times	Yes	Not trying	19	Male	Unmarried	Muslim	Secondary Level	Unemployed including students	No income	Rural Area	With family	57	1.651	Non-smoker	Often	Sometimes	Often	Often	Often	Sometimes	Often	Sometimes	Several days	Nearly everyday	Several days	Several days	Several days	Several days	Several days	Several days	Several days
2021-03-08 10:52:02	Yes	Facebook	Laptop	Broadband (Wi-Fi)	2-5 years	1-2 per day	3-5 hours	Night to late night	2000-4000	Many of them	5-10	To make new friends	Get pleasure from funny posts/ memes	No	Yes	Yes	Always	All the times	Yes	Trying to stop the use	19	Male	Unmarried	Hindu	Secondary Level	Unemployed including students	No income	Rural Area	Without family	52	1.5748	Non-smoker	Sometimes	Sometimes	Sometimes	Rarely	Sometimes	Sometimes	Rarely	Rarely	Not at all	Several days	Half of days	Half of days	Not at all	Not at all	Nearly everyday	Not at all	Several days
2021-02-22 12:46:02	Yes	Instagram	Mobile Phone	Broadband (Wi-Fi)	5-10 years	3-5 per day	More than 5 hours	Frequently at anytime	Less than 500	Most of them	10-20	For time pass	Get pleasure from funny posts/ memes	Yes	No	No	Sometimes	Most of the times	Yes	Trying to reduce the use	20	Female	Unmarried	Muslim	Graduate Level	Unemployed including students	10,000-40,000 Tk	Urban Area	With family	52	1.5748	Non-smoker	Sometimes	Rarely	Rarely	Rarely	Rarely	Rarely	Sometimes	Often	Not at all	Several days	Several days	Several days	Several days	Not at all	Not at all	Not at all	Not at all
2021-02-16 23:24:26	Yes	Facebook	Mobile Phone	Broadband (Wi-Fi)	More than 10 years	More than 5 per day	3-5 hours	Frequently at anytime	Less than 500	Most of them	More than 20	To stay connected with people	To stay connected with people	Yes	No	Yes	Sometimes	Never	Yes	Trying to reduce the use	30	Female	Married	Muslim	Masters or above	Private job	Above 70,000 Tk	Urban Area	With family	52	1.5748	Non-smoker	Sometimes	Rarely	Never	Sometimes	Rarely	Sometimes	Never	Sometimes	Half of days	Several days	Half of days	Several days	Not at all	Not at all	Not at all	Several days	Not at all
2021-03-08 09:33:51	Yes	Facebook	Mobile Phone	Mobile data	Less than 2-year	1-2 per day	1-3 hours	Evening	2000-4000	Many of them	5-10	To make new friends	Get pleasure from funny posts/ memes	Yes	Yes	Yes	Sometimes	Never	No	Not trying	17	Female	Unmarried	Hindu	Secondary Level	Unemployed including students	No income	Rural Area	Without family	52	1.5748	Non-smoker	Sometimes	Sometimes	Sometimes	Rarely	Sometimes	Sometimes	Rarely	Never	Not at all	Several days	Not at all	Not at all	Several days	Several days	Nearly everyday	Several days	Several days
2021-02-22 21:07:53	Yes	Facebook	Mobile Phone	Broadband (Wi-Fi)	5-10 years	Less than 1 per day	3-5 hours	Frequently at anytime	500-2000	Many of them	10-20	For time pass	Get pleasure from funny posts/ memes	Yes	No	No	Sometimes	Most of the times	Yes	Not trying	26	Female	Unmarried	Muslim	Graduate Level	Private job	10,000-40,000 Tk	Urban Area	With family	52	1.5748	Non-smoker	Sometimes	Never	Sometimes	Never	Never	Never	Often	Sometimes	Nearly everyday	Nearly everyday	Half of days	Several days	Several days	Nearly everyday	Not at all	Several days	Nearly everyday
2021-03-04 18:50:26	Yes	Facebook	Mobile Phone	Mobile data	2-5 years	1-2 per day	1-3 hours	Evening	500-2000	Many of them	5-10	To make new friends	Get pleasure from funny posts/ memes	Yes	Yes	Yes	Not at all	All the times	Yes	Trying to stop the use	17	Male	Unmarried	Muslim	Primary level	Daily labor/driver/housemaid	10,000-40,000 Tk	Rural Area	With family	61	1.7018	Smoker	Rarely	Sometimes	Sometimes	Rarely	Sometimes	Sometimes	Sometimes	Often	Several days	Several days	Half of days	Several days	Several days	Half of days	Half of days	Several days	Not at all
2021-03-08 09:27:28	Yes	Facebook	Mobile Phone	Mobile data	2-5 years	1-2 per day	Less than 1 hour	Evening	500-2000	Many of them	10-20	To make new friends	Updates of current affairs/news	Yes	No	No	Sometimes	Never	Yes	Trying to reduce the use	22	Male	Unmarried	Muslim	Graduate Level	Unemployed including students	No income	Rural Area	Without family	54	1.6002	Non-smoker	Sometimes	Rarely	Sometimes	Often	Rarely	Sometimes	Sometimes	Sometimes	Half of days	Several days	Half of days	Nearly everyday	Several days	Not at all	Nearly everyday	Not at all	Not at all
2021-03-06 22:03:50	Yes	Facebook	Mobile Phone	Broadband (Wi-Fi)	2-5 years	1-2 per day	1-3 hours	Morning	500-2000	Many of them	5-10	To make new friends	Updates of current affairs/news	Yes	Yes	Yes	Not at all	Most of the times	Yes	Trying to reduce the use	21	Female	Unmarried	Muslim	Graduate Level	Unemployed including students	No income	Rural Area	With family	54	1.6002	Non-smoker	Never	Never	Rarely	Rarely	Sometimes	Sometimes	Rarely	Rarely	Half of days	Half of days	Half of days	Half of days	Half of days	Not at all	Nearly everyday	Nearly everyday	Nearly everyday
2021-02-26 17:04:00	Yes	Facebook	Mobile Phone	Broadband (Wi-Fi)	More than 10 years	Less than 1 per day	1-3 hours	Frequently at anytime	Less than 500	Most of them	More than 20	To stay connected with people	Both update of current affairs and stay connected with people	Yes	No	Yes	Sometimes	Never	No	Not trying	24	Female	Unmarried	Muslim	Masters or above	Unemployed including students	No income	Urban Area	With family	54	1.6002	Non-smoker	Sometimes	Often	Often	Often	Sometimes	Sometimes	Rarely	Rarely	Not at all	Nearly everyday	Several days	Several days	Several days	Nearly everyday	Several days	Several days	Several days
2021-02-23 22:27:03	Yes	Facebook	Mobile Phone	Broadband (Wi-Fi)	5-10 years	More than 5 per day	1-3 hours	Morning	Less than 500	Most of them	5-10	To stay connected with people	To stay connected with people	Yes	No	No	Sometimes	Never	Yes	Trying to reduce the use	25	Female	Unmarried	Muslim	Masters or above	Unemployed including students	No income	Urban Area	Without family	54	1.6002	Non-smoker	Sometimes	Sometimes	Sometimes	Sometimes	Sometimes	Sometimes	Sometimes	Sometimes	Several days	Several days	Several days	Several days	Several days	Several days	Several days	Several days	Several days
2021-02-20 21:18:41	Yes	Facebook	Mobile Phone	Mobile data	2-5 years	More than 5 per day	3-5 hours	Frequently at anytime	Less than 500	Most of them	5-10	To stay connected with people	Updates of current affairs/news	Yes	No	No	Sometimes	Most of the times	Yes	Not trying	24	Female	Unmarried	Muslim	Masters or above	Unemployed including students	No income	Rural Area	With family	49	1.524	Non-smoker	Sometimes	Never	Sometimes	Sometimes	Sometimes	Often	Never	Sometimes	Several days	Half of days	Several days	Nearly everyday	Half of days	Nearly everyday	Several days	Several days	Not at all
2021-02-04 15:34:00	Yes	Facebook	Mobile Phone	Mobile data	More than 10 years	Less than 1 per day	Less than 1 hour	Frequently at anytime	500-2000	Many of them	Less than 5	To get recent update and news	Updates of current affairs/news	Yes	No	No	Sometimes	Never	Yes	No, I am not trying	26	Male	Unmarried	Muslim	Graduate or above	Unemployed including students	10,000-40,000 Tk	Rural Area	With family	63	1.7272	Non-smoker	Never	Never	Never	Never	Never	Never	Never	Often	Not at all	Not at all	Not at all	Not at all	Not at all	Not at all	Not at all	Not at all	Not at all
2021-02-22 12:41:40	Yes	Facebook	Mobile Phone	Broadband (Wi-Fi)	More than 10 years	More than 5 per day	Less than 1 hour	Frequently at anytime	500-2000	Many of them	More than 20	For time pass	Updates of current affairs/news	Yes	No	Yes	Sometimes	Most of the times	No	Not trying	30	Male	Married	Muslim	Masters or above	Private job	40,000-70,000 Tk	Urban Area	With family	65	1.7526	Non-smoker	Sometimes	Never	Never	Sometimes	Sometimes	Never	Often	Often	Several days	Several days	Not at all	Several days	Not at all	Half of days	Not at all	Not at all	Not at all
2021-02-20 00:17:55	Yes	Instagram	Mobile Phone	Broadband (Wi-Fi)	5-10 years	Less than 1 per day	1-3 hours	Night to late night	Less than 500	All of them	More than 20	To stay connected with people	Updates of current affairs/news	Yes	No	No	Sometimes	Most of the times	No	Trying to stop the use	21	Male	Unmarried	Muslim	Secondary Level	Unemployed including students	No income	Urban Area	With family	65	1.7526	Smoker	Often	Sometimes	Often	Never	Never	Never	Often	Never	Not at all	Not at all	Nearly everyday	Nearly everyday	Not at all	Not at all	Not at all	Not at all	Not at all
2021-02-28 14:04:01	Yes	Facebook	Mobile Phone	Broadband (Wi-Fi)	2-5 years	More than 5 per day	3-5 hours	Frequently at anytime	Less than 500	Most of them	More than 20	To stay connected with people	To stay connected with people	Yes	No	No	Sometimes	Never	Yes	Trying to reduce the use	23	Male	Unmarried	Muslim	Graduate Level	Unemployed including students	No income	Rural Area	With family	65	1.7526	Smoker	Never	Never	Never	Never	Never	Never	Often	Often	Not at all	Half of days	Half of days	Half of days	Half of days	Half of days	Half of days	Half of days	Half of days
2021-02-27 13:18:22	Yes	Imo	Mobile Phone	Mobile data	5-10 years	Less than 1 per day	Less than 1 hour	Frequently at anytime	Less than 500	All of them	Less than 5	To stay connected with people	Business	Yes	Yes	No	Always	Most of the times	No	Not trying	40	Male	Married	Muslim	Primary level	Daily labor/driver/housemaid	10,000-40,000 Tk	Rural Area	Without family	56	1.6256	Smoker	Often	Often	Often	Sometimes	Sometimes	Often	Never	Rarely	Not at all	Several days	Several days	Several days	Several days	Not at all	Not at all	Half of days	Not at all
2021-02-21 18:33:49	Yes	Snapchat	Tablet	Broadband (Wi-Fi)	2-5 years	Less than 1 per day	1-3 hours	Frequently at anytime	Less than 500	Few of them	Less than 5	For time pass	Updates of people	Yes	Yes	No	Always	All the times	No	Trying to reduce the use	21	Male	Unmarried	Muslim	Graduate Level	Unemployed including students	No income	Rural Area	With family	69	1.8034	Smoker	Often	Often	Often	Often	Often	Often	Often	Often	Several days	Several days	Not at all	Several days	Several days	Not at all	Several days	Several days	Several days
2021-02-16 22:28:12	Yes	Facebook	Mobile Phone	Broadband (Wi-Fi)	More than 10 years	1-2 per day	More than 5 hours	Frequently at anytime	Less than 500	Most of them	5-10	Running business	To stay connected with people	Yes	No	No	Sometimes	Never	No	Not trying	29	Male	Unmarried	Muslim	Graduate Level	Self-employed/Entrepreneur/Business	10,000-40,000 Tk	Urban Area	With family	69	1.8034	Non-smoker	Sometimes	Rarely	Rarely	Rarely	Never	Never	Often	Sometimes	Not at all	Not at all	Not at all	Not at all	Not at all	Not at all	Not at all	Not at all	Not at all
2021-02-16 20:45:57	Yes	Facebook	Mobile Phone	Broadband (Wi-Fi)	More than 10 years	Less than 1 per day	3-5 hours	Frequently at anytime	Less than 500	Most of them	10-20	To stay connected with people	Updates of people	Yes	No	Yes	Sometimes	Most of the times	Yes	Not trying	30	Female	Married	Muslim	Masters or above	Housemaker	No income	Urban Area	With family	51	1.5494	Non-smoker	Sometimes	Often	Sometimes	Sometimes	Sometimes	Rarely	Never	Rarely	Several days	Nearly everyday	Nearly everyday	Half of days	Nearly everyday	Nearly everyday	Nearly everyday	Half of days	Several days
2021-02-12 20:40:20	Yes	Instagram	Mobile Phone	Broadband (Wi-Fi)	5-10 years	Less than 1 per day	3-5 hours	Frequently at anytime	2000-4000	Many of them	More than 20	For time pass	Motivational/ informative contents	Yes	No	No	Always	Most of the times	Yes	Trying to reduce the use	24	Female	Unmarried	Muslim	Masters or above	Unemployed including students	No income	Urban Area	With family	51	1.5494	Non-smoker	Never	Never	Rarely	Never	Never	Never	Rarely	Often	Nearly everyday	Half of days	Nearly everyday	Nearly everyday	Half of days	Nearly everyday	Half of days	Half of days	Half of days
2021-03-07 14:36:28	Yes	Facebook	Mobile Phone	Broadband (Wi-Fi)	2-5 years	More than 5 per day	More than 5 hours	Night to late night	500-2000	Many of them	10-20	To stay connected with people	Updates of current affairs/news	Yes	Yes	Yes	Always	All the times	Yes	Not trying	19	Female	Unmarried	Muslim	Secondary Level	Unemployed including students	No income	Rural Area	With family	51	1.5494	Non-smoker	Sometimes	Sometimes	Sometimes	Sometimes	Sometimes	Sometimes	Sometimes	Sometimes	Half of days	Several days	Half of days	Several days	Half of days	Several days	Half of days	Several days	Several days
2021-02-27 19:14:23	Yes	Facebook	Desktop	Broadband (Wi-Fi)	2-5 years	Less than 1 per day	1-3 hours	Afternoon	Less than 500	All of them	Less than 5	To stay connected with people	Updates of people	Yes	No	Yes	Not at all	Never	No	Not trying	52	Male	Married	Muslim	Masters or above	Govt. job	40,000-70,000 Tk	Urban Area	With family	58	1.651	Smoker	Rarely	Sometimes	Rarely	Sometimes	Rarely	Sometimes	Sometimes	Sometimes	Several days	Several days	Several days	Several days	Several days	Several days	Several days	Several days	Half of days
2021-03-04 15:52:12	Yes	Facebook	Mobile Phone	Mobile data	Less than 2-year	More than 5 per day	More than 5 hours	Frequently at anytime	2000-4000	Many of them	5-10	To make new friends	Updates of current affairs/news	Yes	Yes	Yes	Not at all	All the times	Yes	Trying to stop the use	15	Male	Unmarried	Muslim	Primary level	Unemployed including students	No income	Rural Area	Without family	58	1.651	Smoker	Never	Never	Never	Never	Never	Never	Never	Never	Not at all	Not at all	Not at all	Not at all	Not at all	Not at all	Not at all	Not at all	Not at all
2021-03-06 14:46:28	Yes	Facebook	Mobile Phone	Broadband (Wi-Fi)	2-5 years	1-2 per day	1-3 hours	Evening	500-2000	Most of them	Less than 5	For time pass	Updates of current affairs/news	Yes	Yes	No	Always	Most of the times	No	Not trying	17	Male	Unmarried	Muslim	Secondary Level	Unemployed including students	No income	Rural Area	With family	58	1.651	Non-smoker	Rarely	Rarely	Sometimes	Rarely	Sometimes	Sometimes	Sometimes	Sometimes	Several days	Several days	Several days	Several days	Not at all	Not at all	Nearly everyday	Not at all	Not at all
2021-02-14 19:05:20	Yes	Facebook	Mobile Phone	Broadband (Wi-Fi)	More than 10 years	Less than 1 per day	1-3 hours	Frequently at anytime	Less than 500	Most of them	5-10	To stay connected with people	To stay connected with people	Yes	No	No	Sometimes	Never	No	Not trying	26	Male	Unmarried	Muslim	Masters or above	Private job	10,000-40,000 Tk	Urban Area	Without family	58	1.651	Smoker	Sometimes	Rarely	Sometimes	Often	Sometimes	Never	Never	Sometimes	Several days	Nearly everyday	Several days	Not at all	Not at all	Several days	Several days	Not at all	Not at all
2021-03-05 21:01:45	Yes	Facebook	Tablet	Broadband (Wi-Fi)	2-5 years	1-2 per day	1-3 hours	Evening	2000-4000	Most of them	5-10	To make new friends	Updates of current affairs/news	Yes	Yes	Yes	Always	All the times	Yes	Not trying	19	Female	Unmarried	Muslim	Primary level	Daily labor/driver/housemaid	10,000-40,000 Tk	Rural Area	With family	60	1.6764	Non-smoker	Rarely	Never	Sometimes	Rarely	Never	Sometimes	Sometimes	Sometimes	Several days	Not at all	Several days	Not at all	Not at all	Not at all	Not at all	Several days	Not at all
2021-02-22 12:22:17	Yes	Facebook	Mobile Phone	Broadband (Wi-Fi)	More than 10 years	Less than 1 per day	More than 5 hours	Frequently at anytime	Less than 500	Many of them	More than 20	For time pass	Get pleasure from funny posts/ memes	Yes	No	No	Sometimes	Most of the times	No	Not trying	24	Female	Unmarried	Muslim	Graduate Level	Intern doctor	10,000-40,000 Tk	Urban Area	With family	53	1.5748	Non-smoker	Sometimes	Never	Sometimes	Sometimes	Sometimes	Sometimes	Sometimes	Sometimes	Several days	Several days	Several days	Several days	Not at all	Not at all	Several days	Not at all	Not at all
2021-02-21 11:09:55	Yes	Facebook	Mobile Phone	Broadband (Wi-Fi)	2-5 years	Less than 1 per day	3-5 hours	Night to late night	Less than 500	Few of them	Less than 5	To stay connected with people	Get pleasure from funny posts/ memes	No	No	Yes	Sometimes	Most of the times	No	Trying to reduce the use	25	Female	Unmarried	Muslim	Masters or above	Unemployed including students	No income	Urban Area	With family	53	1.5748	Non-smoker	Sometimes	Sometimes	Rarely	Never	Sometimes	Sometimes	Never	Sometimes	Nearly everyday	Several days	Several days	Nearly everyday	Half of days	Half of days	Nearly everyday	Several days	Not at all
2021-03-01 09:13:20	Yes	Instagram	Tablet	Broadband (Wi-Fi)	2-5 years	1-2 per day	1-3 hours	Evening	Less than 500	Few of them	Less than 5	For time pass	Updates of current affairs/news	Yes	Yes	Yes	Sometimes	Most of the times	No	Trying to reduce the use	15	Female	Unmarried	Christan	Primary level	Unemployed including students	No income	Rural Area	With family	48	1.4986	Non-smoker	Often	Often	Sometimes	Often	Rarely	Sometimes	Sometimes	Sometimes	Several days	Several days	Half of days	Several days	Several days	Several days	Half of days	Not at all	Not at all
2021-03-01 00:19:24	Yes	WhatsApp	Mobile Phone	Broadband (Wi-Fi)	2-5 years	Less than 1 per day	1-3 hours	Frequently at anytime	Less than 500	All of them	5-10	To stay connected with people	To stay connected with people	Yes	No	No	Not at all	Never	No	Not trying	22	Female	Unmarried	Muslim	Graduate Level	Unemployed including students	No income	Urban Area	With family	48	1.4986	Non-smoker	Never	Never	Rarely	Never	Rarely	Never	Never	Sometimes	Several days	Not at all	Several days	Not at all	Not at all	Several days	Nearly everyday	Several days	Not at all
2021-02-20 00:40:34	Yes	Instagram	Mobile Phone	Broadband (Wi-Fi)	2-5 years	Less than 1 per day	3-5 hours	Afternoon	500-2000	Few of them	10-20	To stay connected with people	Updates of people	No	No	No	Sometimes	Most of the times	Yes	Trying to reduce the use	22	Male	Unmarried	Muslim	Secondary Level	Private job	No income	Urban Area	With family	62	1.7018	Smoker	Often	Sometimes	Sometimes	Sometimes	Often	Sometimes	Sometimes	Often	Half of days	Several days	Half of days	Several days	Several days	Half of days	Half of days	Half of days	Not at all
2021-02-20 16:50:51	Yes	Facebook	Mobile Phone	Broadband (Wi-Fi)	5-10 years	1-2 per day	3-5 hours	Frequently at anytime	500-2000	Most of them	10-20	To stay connected with people	To stay connected with people	No	No	Yes	Sometimes	Never	Yes	Trying to reduce the use	23	Male	Unmarried	Muslim	Graduate Level	Unemployed including students	10,000-40,000 Tk	Urban Area	With family	64	1.7272	Non-smoker	Sometimes	Rarely	Rarely	Rarely	Never	Rarely	Often	Rarely	Several days	Several days	Not at all	Several days	Not at all	Not at all	Several days	Several days	Not at all
2021-03-01 21:25:40	Yes	Facebook	Mobile Phone	Mobile data	Less than 2-year	3-5 per day	3-5 hours	Night to late night	Less than 500	Most of them	10-20	To stay connected with people	To stay connected with people	Yes	No	Yes	Sometimes	Most of the times	Yes	Trying to reduce the use	15	Male	Unmarried	Muslim	Primary level	Unemployed including students	No income	Rural Area	With family	64	1.7272	Smoker	Sometimes	Sometimes	Sometimes	Sometimes	Sometimes	Sometimes	Sometimes	Sometimes	Several days	Several days	Half of days	Several days	Several days	Several days	Several days	Several days	Several days
2021-02-20 10:24:48	Yes	Instagram	Mobile Phone	Broadband (Wi-Fi)	More than 10 years	Less than 1 per day	3-5 hours	Night to late night	2000-4000	All of them	10-20	To stay connected with people	Updates of current affairs/news	Yes	No	No	Sometimes	Never	No	Not trying	23	Male	Unmarried	Hindu	Graduate Level	Unemployed including students	10,000-40,000 Tk	Urban Area	Without family	64	1.7272	Smoker	Rarely	Rarely	Sometimes	Never	Sometimes	Never	Often	Sometimes	Several days	Not at all	Not at all	Several days	Not at all	Nearly everyday	Not at all	Not at all	Several days
2021-02-14 19:16:00	Yes	Instagram	Mobile Phone	Broadband (Wi-Fi)	2-5 years	More than 5 per day	Less than 1 hour	Frequently at anytime	Less than 500	All of them	Less than 5	For time pass	Updates of current affairs/news	No	No	No	Not at all	Never	Yes	Trying to reduce the use	24	Female	Unmarried	Muslim	Masters or above	Unemployed including students	No income	Urban Area	With family	45	1.4478	Non-smoker	Often	Never	Sometimes	Often	Rarely	Often	Sometimes	Rarely	Several days	Nearly everyday	Several days	Several days	Several days	Half of days	Several days	Half of days	Half of days
2021-02-16 21:19:46	Yes	Facebook	Mobile Phone	Broadband (Wi-Fi)	More than 10 years	Less than 1 per day	More than 5 hours	Frequently at anytime	500-2000	All of them	Less than 5	To stay connected with people	Updates of current affairs/news	Yes	No	Yes	Sometimes	Most of the times	Yes	Not trying	27	Female	Married	Muslim	Masters or above	Unemployed including students	No income	Urban Area	With family	55	1.6002	Non-smoker	Rarely	Rarely	Rarely	Sometimes	Rarely	Rarely	Rarely	Rarely	Several days	Nearly everyday	Nearly everyday	Nearly everyday	Nearly everyday	Nearly everyday	Nearly everyday	Nearly everyday	Not at all
2021-02-27 21:36:48	Yes	Facebook	Laptop	Broadband (Wi-Fi)	Less than 2-year	1-2 per day	3-5 hours	Frequently at anytime	More than 4000	All of them	More than 20	Running business	Motivational/ informative contents	Yes	No	Yes	Sometimes	All the times	No	Not trying	26	Male	Married	buddho	Graduate Level	Unemployed including students	40,000-70,000 Tk	Urban Area	With family	55	1.6002	Smoker	Never	Never	Never	Never	Never	Never	Never	Never	Not at all	Not at all	Not at all	Not at all	Not at all	Not at all	Not at all	Not at all	Not at all
2021-02-13 19:19:05	Yes	Facebook	Mobile Phone	Broadband (Wi-Fi)	5-10 years	3-5 per day	3-5 hours	Frequently at anytime	Less than 500	Most of them	Less than 5	To stay connected with people	To stay connected with people	Yes	No	Yes	Not at all	Never	Yes	Trying to reduce the use	25	Female	Unmarried	Muslim	Masters or above	Unemployed including students	No income	Rural Area	Without family	55	1.6002	Non-smoker	Sometimes	Sometimes	Rarely	Sometimes	Sometimes	Sometimes	Sometimes	Often	Half of days	Several days	Not at all	Not at all	Not at all	Not at all	Several days	Several days	Not at all
2021-02-20 01:11:41	Yes	Facebook	Mobile Phone	Broadband (Wi-Fi)	5-10 years	Less than 1 per day	1-3 hours	Frequently at anytime	Less than 500	Most of them	Less than 5	For time pass	Get pleasure from funny posts/ memes	No	No	No	Sometimes	Never	Yes	Trying to reduce the use	23	Female	Unmarried	Muslim	Graduate Level	Unemployed including students	No income	Urban Area	With family	55	1.6002	Non-smoker	Sometimes	Sometimes	Sometimes	Rarely	Sometimes	Rarely	Never	Sometimes	Half of days	Several days	Not at all	Several days	Half of days	Nearly everyday	Half of days	Several days	Not at all
2021-03-01 19:55:15	Yes	Facebook	Desktop	Broadband (Wi-Fi)	More than 10 years	3-5 per day	Less than 1 hour	Frequently at anytime	2000-4000	Few of them	More than 20	To stay connected with people	Motivational/ informative contents	Yes	No	Yes	Sometimes	Never	No	Not trying	25	Male	Unmarried	Hindu	Secondary Level	Private job	40,000-70,000 Tk	Urban Area	Without family	66	1.7526	Smoker	Rarely	Sometimes	Rarely	Often	Rarely	Sometimes	Rarely	Sometimes	Nearly everyday	Nearly everyday	Nearly everyday	Half of days	Half of days	Not at all	Half of days	Several days	Nearly everyday
2021-02-22 11:04:27	Yes	Facebook	Mobile Phone	Broadband (Wi-Fi)	5-10 years	Less than 1 per day	3-5 hours	Night to late night	500-2000	Most of them	10-20	To stay connected with people	Updates of people	No	Yes	Yes	Sometimes	Most of the times	Yes	Not trying	25	Male	Unmarried	Muslim	Graduate Level	Unemployed including students	10,000-40,000 Tk	Urban Area	With family	70	1.8034	Non-smoker	Never	Never	Never	Never	Never	Sometimes	Sometimes	Often	Nearly everyday	Several days	Not at all	Not at all	Several days	Half of days	Nearly everyday	Not at all	Not at all
2021-02-20 01:37:39	Yes	Facebook	Mobile Phone	Broadband (Wi-Fi)	5-10 years	Less than 1 per day	1-3 hours	Night to late night	500-2000	Many of them	10-20	To stay connected with people	Updates of people	Yes	No	Yes	Sometimes	Most of the times	No	Not trying	23	Male	Unmarried	Muslim	Graduate Level	Unemployed including students	10,000-40,000 Tk	Urban Area	With family	70	1.8034	Non-smoker	Sometimes	Never	Sometimes	Sometimes	Rarely	Never	Sometimes	Sometimes	Nearly everyday	Not at all	Not at all	Half of days	Not at all	Not at all	Not at all	Not at all	Not at all
2021-02-20 21:52:20	Yes	Facebook	Mobile Phone	Broadband (Wi-Fi)	2-5 years	Less than 1 per day	1-3 hours	Frequently at anytime	Less than 500	Most of them	Less than 5	To stay connected with people	To stay connected with people	Yes	No	Yes	Sometimes	Never	Yes	Trying to reduce the use	26	Female	Unmarried	Muslim	Masters or above	Unemployed including students	No income	Urban Area	With family	50	1.524	Non-smoker	Sometimes	Sometimes	Sometimes	Sometimes	Sometimes	Sometimes	Sometimes	Sometimes	Half of days	Several days	Several days	Several days	Several days	Several days	Several days	Several days	Several days
2021-02-13 21:25:17	Yes	Facebook	Mobile Phone	Broadband (Wi-Fi)	2-5 years	Less than 1 per day	1-3 hours	Frequently at anytime	Less than 500	Most of them	Less than 5	To stay connected with people	To stay connected with people	Yes	No	No	Sometimes	Never	Yes	Trying to reduce the use	26	Female	Unmarried	Muslim	Masters or above	Unemployed including students	No income	Urban Area	With family	50	1.524	Non-smoker	Sometimes	Often	Sometimes	Sometimes	Sometimes	Often	Sometimes	Sometimes	Several days	Nearly everyday	Several days	Nearly everyday	Nearly everyday	Nearly everyday	Nearly everyday	Nearly everyday	Several days
2021-03-06 21:58:19	Yes	Facebook	Tablet	Broadband (Wi-Fi)	2-5 years	3-5 per day	1-3 hours	Afternoon	500-2000	Many of them	5-10	To make new friends	Updates of current affairs/news	Yes	Yes	Yes	Sometimes	Most of the times	Yes	Trying to reduce the use	55	Male	Unmarried	Muslim	Secondary Level	Unemployed including students	No income	Rural Area	Without family	50	1.524	Smoker	Sometimes	Sometimes	Sometimes	Sometimes	Sometimes	Sometimes	Sometimes	Sometimes	Half of days	Half of days	Half of days	Nearly everyday	Half of days	Not at all	Not at all	Several days	Not at all
2021-02-20 11:55:47	Yes	Facebook	Mobile Phone	Mobile data	5-10 years	3-5 per day	1-3 hours	Frequently at anytime	500-2000	All of them	5-10	To stay connected with people	To stay connected with people	Yes	No	No	Sometimes	Never	No	Not trying	25	Female	Unmarried	Muslim	Graduate Level	Private job	10,000-40,000 Tk	Urban Area	With family	50	1.524	Non-smoker	Never	Often	Sometimes	Never	Sometimes	Never	Never	Sometimes	Several days	Not at all	Several days	Several days	Not at all	Not at all	Not at all	Not at all	Not at all
2021-03-01 13:20:19	Yes	Imo	Mobile Phone	Broadband (Wi-Fi)	2-5 years	1-2 per day	1-3 hours	Morning	Less than 500	Most of them	Less than 5	To stay connected with people	To stay connected with people	No	Yes	Yes	Always	All the times	Yes	Trying to stop the use	19	Female	Married	Muslim	Secondary Level	Housewife	No income	Rural Area	With family	50	1.524	Non-smoker	Rarely	Rarely	Rarely	Rarely	Rarely	Rarely	Rarely	Rarely	Several days	Several days	Several days	Several days	Several days	Several days	Several days	Several days	Several days
2021-03-04 16:32:50	Yes	Facebook	Mobile Phone	Mobile data	Less than 2-year	Less than 1 per day	Less than 1 hour	Frequently at anytime	Less than 500	Few of them	Less than 5	To make new friends	Updates of people	Yes	Yes	No	Not at all	Never	No	Not trying	17	Male	Unmarried	Muslim	Secondary Level	Unemployed including students	No income	Rural Area	Without family	50	1.524	Smoker	Never	Rarely	Never	Rarely	Never	Rarely	Rarely	Sometimes	Several days	Several days	Several days	Several days	Several days	Not at all	Nearly everyday	Several days	Half of days
2021-02-26 18:20:16	Yes	Facebook	Mobile Phone	Broadband (Wi-Fi)	5-10 years	Less than 1 per day	3-5 hours	Frequently at anytime	Less than 500	Many of them	Less than 5	To stay connected with people	To stay connected with people	Yes	No	No	Sometimes	Never	No	Trying to reduce the use	25	Female	Unmarried	Muslim	Masters or above	Unemployed including students	No income	Rural Area	With family	50	1.524	Non-smoker	Sometimes	Sometimes	Never	Sometimes	Sometimes	Often	Rarely	Rarely	Several days	Several days	Several days	Nearly everyday	Nearly everyday	Nearly everyday	Not at all	Nearly everyday	Several days
2021-02-13 23:01:26	Yes	Facebook	Mobile Phone	Mobile data	5-10 years	Less than 1 per day	1-3 hours	Frequently at anytime	Less than 500	All of them	More than 20	To stay connected with people	Motivational/ informative contents	Yes	No	Yes	Sometimes	Never	Yes	Trying to reduce the use	26	Female	Married	Muslim	Masters or above	Unemployed including students	No income	Urban Area	With family	50	1.524	Non-smoker	Rarely	Never	Never	Never	Never	Never	Often	Often	Several days	Several days	Several days	Several days	Half of days	Not at all	Not at all	Not at all	Not at all
2021-02-28 20:29:42	Yes	Facebook	Mobile Phone	Mobile data	Less than 2-year	Less than 1 per day	Less than 1 hour	Frequently at anytime	Less than 500	Few of them	Less than 5	For time pass	Updates of people	Yes	No	No	Not at all	Never	Yes	Trying to stop the use	52	Female	Unmarried	Muslim	Primary level	Housewife	No income	Rural Area	With family	50	1.524	Non-smoker	Never	Never	Never	Never	Never	Rarely	Never	Never	Not at all	Nearly everyday	Half of days	Nearly everyday	Nearly everyday	Half of days	Not at all	Not at all	Not at all
2021-02-20 23:01:13	Yes	Facebook	Mobile Phone	Broadband (Wi-Fi)	5-10 years	Less than 1 per day	More than 5 hours	Frequently at anytime	Less than 500	Most of them	More than 20	To stay connected with people	To stay connected with people	No	No	No	Not at all	Never	Yes	Trying to reduce the use	24	Female	Unmarried	Muslim	Graduate Level	Private job	10,000-40,000 Tk	Urban Area	With family	50	1.524	Non-smoker	Sometimes	Rarely	Sometimes	Never	Rarely	Never	Rarely	Often	Several days	Not at all	Several days	Not at all	Not at all	Not at all	Not at all	Not at all	Not at all
2021-03-05 17:36:04	Yes	Facebook	Mobile Phone	Broadband (Wi-Fi)	5-10 years	1-2 per day	1-3 hours	Frequently at anytime	Less than 500	Many of them	5-10	To make new friends	Updates of current affairs/news	Yes	Yes	No	Sometimes	Most of the times	No	Not trying	23	Female	Married	Muslim	Secondary Level	Housewife	No income	Rural Area	With family	57	1.6256	Non-smoker	Sometimes	Sometimes	Rarely	Often	Rarely	Sometimes	Sometimes	Sometimes	Several days	Not at all	Not at all	Not at all	Not at all	Several days	Half of days	Several days	Several days
2021-03-06 19:51:46	Yes	Facebook	Tablet	Broadband (Wi-Fi)	5-10 years	1-2 per day	3-5 hours	Frequently at anytime	500-2000	Many of them	5-10	To make new friends	To stay connected with people	Yes	Yes	Yes	Sometimes	All the times	Yes	Trying to reduce the use	22	Female	Married	Muslim	Secondary Level	Unemployed including students	No income	Rural Area	With family	57	1.6256	Non-smoker	Rarely	Rarely	Sometimes	Sometimes	Sometimes	Rarely	Often	Often	Several days	Several days	Not at all	Not at all	Not at all	Not at all	Half of days	Half of days	Not at all
2021-02-24 23:10:35	Yes	Facebook	Desktop	Broadband (Wi-Fi)	More than 10 years	More than 5 per day	More than 5 hours	Night to late night	More than 4000	Most of them	More than 20	To stay connected with people	Get pleasure from funny posts/ memes	Yes	Yes	Yes	Not at all	All the times	No	Not trying	29	Female	Unmarried	Muslim	Masters or above	Private job	40,000-70,000 Tk	Urban Area	Without family	59	1.651	Smoker	Often	Often	Often	Often	Often	Often	Often	Often	Nearly everyday	Nearly everyday	Nearly everyday	Nearly everyday	Nearly everyday	Nearly everyday	Nearly everyday	Nearly everyday	Nearly everyday
2021-03-01 00:13:04	Yes	Facebook	Laptop	Mobile data	Less than 2-year	Less than 1 per day	1-3 hours	Afternoon	More than 4000	Most of them	10-20	To make new friends	Updates of people	Yes	Yes	Yes	Not at all	Most of the times	Yes	Trying to stop the use	22	Male	Unmarried	Hindu	Graduate Level	Unemployed including students	No income	Rural Area	With family	59	1.651	Smoker	Never	Never	Never	Never	Never	Never	Never	Never	Several days	Not at all	Half of days	Several days	Several days	Several days	Several days	Half of days	Several days
2021-02-22 12:12:47	Yes	Facebook	Mobile Phone	Mobile data	More than 10 years	Less than 1 per day	3-5 hours	Frequently at anytime	500-2000	Many of them	More than 20	To stay connected with people	Updates of people	Yes	No	Yes	Sometimes	Most of the times	Yes	Not trying	29	Female	Married	Muslim	Graduate Level	Private job	Above 70,000 Tk	Urban Area	With family	52	1.5494	Non-smoker	Sometimes	Never	Sometimes	Sometimes	Rarely	Never	Sometimes	Sometimes	Several days	Several days	Several days	Nearly everyday	Several days	Several days	Nearly everyday	Several days	Several days
2021-03-07 23:11:13	Yes	WhatsApp	Mobile Phone	Mobile data	Less than 2-year	3-5 per day	3-5 hours	Frequently at anytime	500-2000	Few of them	10-20	For time pass	Updates of people	No	No	Yes	Not at all	Never	Yes	Trying to stop the use	17	Female	Unmarried	Muslim	Secondary Level	Unemployed including students	No income	Rural Area	With family	52	1.5494	Non-smoker	Rarely	Sometimes	Rarely	Rarely	Rarely	Rarely	Rarely	Rarely	Several days	Several days	Several days	Several days	Several days	Several days	Not at all	Not at all	Several days
2021-02-22 10:54:59	Yes	Instagram	Mobile Phone	Broadband (Wi-Fi)	2-5 years	Less than 1 per day	3-5 hours	Frequently at anytime	500-2000	Many of them	Less than 5	For time pass	Get pleasure from funny posts/ memes	No	No	Yes	Sometimes	Never	Yes	Trying to reduce the use	27	Female	Married	Muslim	Masters or above	Unemployed including students	No income	Urban Area	With family	52	1.5494	Non-smoker	Sometimes	Never	Never	Never	Never	Never	Rarely	Sometimes	Not at all	Not at all	Not at all	Not at all	Several days	Not at all	Not at all	Not at all	Not at all
2021-02-21 12:57:56	Yes	Facebook	Mobile Phone	Broadband (Wi-Fi)	5-10 years	More than 5 per day	1-3 hours	Frequently at anytime	Less than 500	Most of them	More than 20	To stay connected with people	Updates of current affairs/news	Yes	No	No	Sometimes	Never	Yes	Trying to reduce the use	26	Female	Unmarried	Muslim	Masters or above	Private job	10,000-40,000 Tk	Rural Area	With family	54	1.5748	Non-smoker	Rarely	Sometimes	Rarely	Sometimes	Sometimes	Often	Often	Rarely	Several days	Several days	Not at all	Half of days	Not at all	Not at all	Several days	Several days	Not at all
2021-02-28 23:52:17	Yes	Facebook	Mobile Phone	Broadband (Wi-Fi)	5-10 years	Less than 1 per day	3-5 hours	Frequently at anytime	500-2000	Many of them	More than 20	To stay connected with people	Get pleasure from funny posts/ memes	Yes	No	No	Sometimes	Never	Yes	Trying to reduce the use	25	Female	Married	Muslim	Masters or above	Govt. job	10,000-40,000 Tk	Rural Area	With family	54	1.5748	Non-smoker	Sometimes	Sometimes	Rarely	Sometimes	Rarely	Often	Sometimes	Often	Several days	Nearly everyday	Nearly everyday	Nearly everyday	Nearly everyday	Nearly everyday	Several days	Half of days	Several days
2021-02-20 22:56:14	Yes	Facebook	Mobile Phone	Broadband (Wi-Fi)	5-10 years	1-2 per day	3-5 hours	Frequently at anytime	Less than 500	Most of them	More than 20	To stay connected with people	Updates of people	Yes	No	Yes	Sometimes	Most of the times	No	Not trying	25	Female	Married	Muslim	Graduate Level	Unemployed including students	No income	Urban Area	With family	54	1.5748	Non-smoker	Sometimes	Often	Often	Sometimes	Sometimes	Often	Sometimes	Rarely	Several days	Nearly everyday	Nearly everyday	Half of days	Nearly everyday	Nearly everyday	Half of days	Half of days	Nearly everyday
2021-02-19 18:58:05	Yes	Facebook	Mobile Phone	Broadband (Wi-Fi)	2-5 years	Less than 1 per day	More than 5 hours	Frequently at anytime	500-2000	Most of them	More than 20	Running business	Updates of people	Yes	No	No	Always	Never	Yes	Not trying	28	Female	Unmarried	Muslim	Masters or above	Self-employed/Entrepreneur/Business	40,000-70,000 Tk	Urban Area	With family	54	1.5748	Non-smoker	Sometimes	Sometimes	Sometimes	Often	Sometimes	Sometimes	Sometimes	Sometimes	Nearly everyday	Nearly everyday	Nearly everyday	Nearly everyday	Nearly everyday	Half of days	Nearly everyday	Several days	Half of days
2021-02-22 10:23:35	Yes	Facebook	Mobile Phone	Broadband (Wi-Fi)	5-10 years	3-5 per day	1-3 hours	Frequently at anytime	500-2000	Few of them	10-20	To stay connected with people	To stay connected with people	Yes	No	No	Not at all	Never	No	Trying to reduce the use	25	Female	Married	Muslim	Graduate Level	doctor	10,000-40,000 Tk	Urban Area	With family	56	1.6002	Non-smoker	Never	Never	Never	Never	Never	Never	Sometimes	Sometimes	Not at all	Not at all	Not at all	Not at all	Not at all	Not at all	Several days	Not at all	Not at all
2021-02-22 10:13:56	Yes	Facebook	Mobile Phone	Broadband (Wi-Fi)	5-10 years	3-5 per day	1-3 hours	Frequently at anytime	500-2000	Few of them	10-20	To stay connected with people	Updates of people	Yes	No	No	Sometimes	Most of the times	No	Trying to reduce the use	25	Female	Married	Muslim	Graduate Level	doctor	10,000-40,000 Tk	Urban Area	With family	56	1.6002	Non-smoker	Never	Rarely	Rarely	Never	Never	Rarely	Often	Sometimes	Not at all	Not at all	Not at all	Several days	Not at all	Not at all	Several days	Not at all	Not at all
2021-02-22 23:37:25	Yes	Facebook	Mobile Phone	Broadband (Wi-Fi)	5-10 years	Less than 1 per day	More than 5 hours	Frequently at anytime	500-2000	Many of them	More than 20	For time pass	Motivational/ informative contents	Yes	No	Yes	Sometimes	Most of the times	No	Trying to reduce the use	22	Female	Unmarried	Muslim	Graduate Level	Unemployed including students	10,000-40,000 Tk	Urban Area	With family	56	1.6002	Non-smoker	Rarely	Sometimes	Sometimes	Rarely	Rarely	Sometimes	Sometimes	Sometimes	Nearly everyday	Nearly everyday	Nearly everyday	Nearly everyday	Nearly everyday	Nearly everyday	Nearly everyday	Nearly everyday	Nearly everyday
2021-02-27 00:18:33	Yes	Instagram	Mobile Phone	Broadband (Wi-Fi)	5-10 years	Less than 1 per day	1-3 hours	Frequently at anytime	500-2000	Most of them	10-20	To stay connected with people	To stay connected with people	Yes	No	No	Sometimes	Most of the times	No	Not trying	22	Female	Unmarried	Muslim	Graduate Level	Private job	10,000-40,000 Tk	Urban Area	Without family	58	1.6256	Non-smoker	Rarely	Never	Never	Never	Rarely	Rarely	Often	Rarely	Several days	Several days	Not at all	Nearly everyday	Nearly everyday	Not at all	Not at all	Not at all	Not at all
2021-02-20 21:15:29	Yes	Facebook	Mobile Phone	Broadband (Wi-Fi)	5-10 years	Less than 1 per day	1-3 hours	Night to late night	Less than 500	Many of them	5-10	For time pass	Get pleasure from funny posts/ memes	No	No	Yes	Sometimes	Most of the times	Yes	Trying to reduce the use	26	Female	Married	Muslim	Masters or above	Private job	10,000-40,000 Tk	Urban Area	With family	58	1.6256	Non-smoker	Sometimes	Sometimes	Sometimes	Sometimes	Sometimes	Sometimes	Rarely	Rarely	Several days	Several days	Not at all	Several days	Several days	Not at all	Not at all	Not at all	Several days
2021-02-21 17:45:59	Yes	Facebook	Mobile Phone	Broadband (Wi-Fi)	5-10 years	Less than 1 per day	More than 5 hours	Frequently at anytime	500-2000	Many of them	More than 20	To stay connected with people	Motivational/ informative contents	No	No	Yes	Sometimes	Most of the times	Yes	Trying to stop the use	26	Female	Unmarried	Muslim	Masters or above	Unemployed including students	No income	Urban Area	With family	51	1.524	Non-smoker	Sometimes	Often	Often	Often	Often	Often	Sometimes	Rarely	Several days	Several days	Nearly everyday	Several days	Not at all	Several days	Several days	Several days	Several days
2021-02-20 09:25:47	Yes	Instagram	Mobile Phone	Broadband (Wi-Fi)	More than 10 years	Less than 1 per day	Less than 1 hour	Frequently at anytime	Less than 500	Many of them	5-10	For time pass	Updates of people	No	No	Yes	Sometimes	Most of the times	Yes	Trying to reduce the use	30	Female	Divorced	Muslim	Masters or above	Private job	40,000-70,000 Tk	Urban Area	With family	60	1.651	Non-smoker	Sometimes	Sometimes	Sometimes	Often	Sometimes	Often	Rarely	Rarely	Nearly everyday	Nearly everyday	Nearly everyday	Nearly everyday	Half of days	Nearly everyday	Nearly everyday	Nearly everyday	Half of days
2021-02-20 18:59:24	Yes	Facebook	Mobile Phone	Mobile data	Less than 2-year	Less than 1 per day	1-3 hours	Frequently at anytime	Less than 500	Many of them	Less than 5	For time pass	Updates of people	Yes	No	Yes	Sometimes	Most of the times	Yes	Trying to reduce the use	24	Male	Unmarried	Muslim	Graduate Level	Self-employed/Entrepreneur/Business	10,000-40,000 Tk	Urban Area	With family	60	1.651	Smoker	Never	Never	Rarely	Never	Never	Never	Never	Sometimes	Several days	Several days	Several days	Several days	Several days	Several days	Half of days	Several days	Not at all
2021-02-20 00:10:34	Yes	Facebook	Laptop	Broadband (Wi-Fi)	2-5 years	3-5 per day	More than 5 hours	Afternoon	500-2000	Many of them	10-20	To make new friends	To stay connected with people	No	No	Yes	Sometimes	Most of the times	Yes	Trying to reduce the use	33	Male	Unmarried	Muslim	Masters or above	Private job	40,000-70,000 Tk	Urban Area	With family	60	1.651	Smoker	Never	Never	Never	Sometimes	Rarely	Often	Never	Never	Half of days	Several days	Half of days	Several days	Not at all	Not at all	Not at all	Not at all	Half of days
2021-02-22 00:41:32	Yes	Facebook	Mobile Phone	Broadband (Wi-Fi)	2-5 years	1-2 per day	1-3 hours	Afternoon	500-2000	Many of them	5-10	To stay connected with people	Updates of people	Yes	Yes	No	Not at all	Most of the times	Yes	Trying to stop the use	23	Female	Unmarried	Muslim	Graduate Level	Govt. job	10,000-40,000 Tk	Urban Area	With family	62	1.6764	Non-smoker	Never	Never	Never	Never	Never	Rarely	Rarely	Never	Not at all	Several days	Not at all	Not at all	Several days	Not at all	Not at all	Not at all	Several days
2021-02-19 22:23:30	Yes	Instagram	Mobile Phone	Broadband (Wi-Fi)	5-10 years	Less than 1 per day	1-3 hours	Frequently at anytime	Less than 500	Many of them	More than 20	For time pass	Get pleasure from funny posts/ memes	Yes	No	No	Sometimes	Most of the times	Yes	Trying to reduce the use	26	Female	Unmarried	Muslim	Masters or above	Unemployed including students	No income	Urban Area	With family	62	1.6764	Smoker	Sometimes	Sometimes	Never	Sometimes	Sometimes	Sometimes	Often	Sometimes	Several days	Several days	Several days	Several days	Several days	Several days	Several days	Several days	Several days
2021-02-17 17:40:39	Yes	Facebook	Mobile Phone	Mobile data	More than 10 years	Less than 1 per day	More than 5 hours	Frequently at anytime	500-2000	Few of them	More than 20	To stay connected with people	To stay connected with people	Yes	Yes	Yes	Sometimes	Most of the times	No	Not trying	29	Female	Married	Muslim	Masters or above	Self-employed/Entrepreneur/Business	Above 70,000 Tk	Urban Area	Without family	53	1.5494	Non-smoker	Sometimes	Rarely	Sometimes	Often	Rarely	Sometimes	Never	Rarely	Not at all	Nearly everyday	Nearly everyday	Nearly everyday	Nearly everyday	Half of days	Half of days	Several days	Half of days
2021-03-01 21:15:59	Yes	Facebook	Mobile Phone	Broadband (Wi-Fi)	2-5 years	1-2 per day	3-5 hours	Frequently at anytime	500-2000	Many of them	10-20	To stay connected with people	Updates of current affairs/news	Yes	No	No	Sometimes	Most of the times	No	Not trying	22	Female	Unmarried	Muslim	Graduate Level	Unemployed including students	No income	Urban Area	With family	53	1.5494	Non-smoker	Sometimes	Never	Never	Never	Never	Sometimes	Never	Rarely	Several days	Not at all	Not at all	Several days	Nearly everyday	Several days	Not at all	Not at all	Not at all
2021-03-05 17:46:11	Yes	Facebook	Mobile Phone	Mobile data	Less than 2-year	1-2 per day	1-3 hours	Morning	500-2000	Few of them	5-10	To make new friends	To stay connected with people	Yes	Yes	Yes	Sometimes	All the times	No	Trying to reduce the use	22	Male	Unmarried	Muslim	Secondary Level	Self-employed/Entrepreneur/Business	10,000-40,000 Tk	Rural Area	Without family	78	1.8796	Smoker	Rarely	Rarely	Rarely	Rarely	Sometimes	Rarely	Rarely	Rarely	Not at all	Not at all	Not at all	Not at all	Several days	Several days	Several days	Several days	Several days
2021-02-19 23:53:00	Yes	Instagram	Mobile Phone	Broadband (Wi-Fi)	More than 10 years	More than 5 per day	1-3 hours	Frequently at anytime	500-2000	Few of them	More than 20	For time pass	To stay connected with people	Yes	No	Yes	Always	Most of the times	Yes	Trying to reduce the use	26	Male	Unmarried	Muslim	Masters or above	Private job	40,000-70,000 Tk	Urban Area	With family	68	1.7526	Non-smoker	Sometimes	Sometimes	Sometimes	Sometimes	Sometimes	Sometimes	Rarely	Rarely	Several days	Nearly everyday	Not at all	Not at all	Several days	Several days	Several days	Several days	Several days
2021-02-17 21:34:45	Yes	Instagram	Mobile Phone	Broadband (Wi-Fi)	5-10 years	More than 5 per day	3-5 hours	Frequently at anytime	Less than 500	Many of them	More than 20	To stay connected with people	Motivational/ informative contents	No	No	No	Not at all	Never	Yes	Trying to reduce the use	24	Male	Unmarried	Muslim	Masters or above	Private job	10,000-40,000 Tk	Urban Area	Without family	68	1.7526	Non-smoker	Sometimes	Sometimes	Never	Never	Never	Never	Never	Often	Not at all	Several days	Not at all	Not at all	Not at all	Not at all	Not at all	Not at all	Not at all
2021-02-22 12:37:53	Yes	Facebook	Mobile Phone	Broadband (Wi-Fi)	5-10 years	Less than 1 per day	3-5 hours	Frequently at anytime	500-2000	Many of them	More than 20	Running business	Get pleasure from funny posts/ memes	Yes	No	Yes	Sometimes	Most of the times	Yes	Trying to reduce the use	25	Male	Unmarried	Muslim	Graduate Level	Private job	10,000-40,000 Tk	Urban Area	With family	72	1.8034	Non-smoker	Sometimes	Rarely	Rarely	Often	Often	Sometimes	Never	Sometimes	Half of days	Several days	Several days	Several days	Several days	Half of days	Nearly everyday	Several days	Several days
2021-02-21 16:40:30	Yes	Facebook	Mobile Phone	Mobile data	5-10 years	Less than 1 per day	1-3 hours	Night to late night	500-2000	Most of them	More than 20	To stay connected with people	Updates of people	Yes	No	No	Sometimes	Never	No	Not trying	26	Male	Unmarried	Muslim	Graduate Level	Private job	Above 70,000 Tk	Urban Area	With family	72	1.8034	Smoker	Never	Never	Never	Never	Never	Rarely	Never	Often	Several days	Not at all	Not at all	Not at all	Not at all	Not at all	Not at all	Several days	Not at all
2021-02-28 21:19:41	Yes	Facebook	Mobile Phone	Broadband (Wi-Fi)	5-10 years	3-5 per day	3-5 hours	Frequently at anytime	500-2000	Few of them	5-10	For time pass	Updates of people	No	No	Yes	Always	Most of the times	Yes	Trying to reduce the use	24	Female	Unmarried	Muslim	Graduate Level	Unemployed including students	No income	Urban Area	With family	55	1.5748	Non-smoker	Often	Sometimes	Often	Often	Often	Often	Never	Rarely	Not at all	Several days	Not at all	Not at all	Several days	Several days	Several days	Several days	Several days
2021-03-07 21:20:11	Yes	Facebook	Laptop	Broadband (Wi-Fi)	Less than 2-year	Less than 1 per day	1-3 hours	Frequently at anytime	Less than 500	All of them	5-10	For time pass	Motivational/ informative contents	Yes	Yes	No	Always	Never	No	Not trying	19	Male	Unmarried	Muslim	Secondary Level	Unemployed including students	No income	Rural Area	With family	55	1.5748	Non-smoker	Sometimes	Sometimes	Sometimes	Sometimes	Sometimes	Sometimes	Sometimes	Sometimes	Not at all	Not at all	Not at all	Not at all	Not at all	Not at all	Nearly everyday	Not at all	Half of days
2021-03-07 21:20:11	Yes	Facebook	Mobile Phone	Broadband (Wi-Fi)	Less than 2-year	3-5 per day	3-5 hours	Frequently at anytime	Less than 500	All of them	5-10	For time pass	Motivational/ informative contents	Yes	Yes	No	Always	Never	Yes	Not trying	19	Male	Unmarried	Muslim	Secondary Level	Unemployed including students	No income	Rural Area	With family	55	1.5748	Non-smoker	Sometimes	Sometimes	Sometimes	Sometimes	Sometimes	Sometimes	Sometimes	Sometimes	Not at all	Not at all	Several days	Not at all	Not at all	Not at all	Nearly everyday	Not at all	Not at all
2021-03-07 20:57:05	Yes	Instagram	Mobile Phone	Mobile data	Less than 2-year	Less than 1 per day	1-3 hours	Afternoon	500-2000	Few of them	10-20	To make new friends	To stay connected with people	No	No	No	Always	Never	Yes	Trying to reduce the use	19	Female	Unmarried	Muslim	Secondary Level	Unemployed including students	No income	Rural Area	With family	55	1.5748	Non-smoker	Sometimes	Rarely	Rarely	Never	Sometimes	Sometimes	Often	Often	Several days	Not at all	Several days	Not at all	Not at all	Several days	Not at all	Not at all	Not at all
2021-03-01 21:31:05	Yes	Facebook	Tablet	Mobile data	5-10 years	3-5 per day	1-3 hours	Frequently at anytime	500-2000	Most of them	10-20	Running business	To stay connected with people	Yes	Yes	Yes	Sometimes	All the times	Yes	Trying to reduce the use	32	Male	Married	Muslim	Graduate Level	Self-employed/Entrepreneur/Business	40,000-70,000 Tk	Rural Area	With family	55	1.5748	Smoker	Rarely	Never	Never	Rarely	Never	Sometimes	Sometimes	Rarely	Several days	Half of days	Half of days	Several days	Not at all	Half of days	Half of days	Not at all	Not at all
2021-02-21 18:38:54	Yes	WhatsApp	Mobile Phone	Mobile data	Less than 2-year	Less than 1 per day	Less than 1 hour	Frequently at anytime	Less than 500	All of them	Less than 5	To stay connected with people	To stay connected with people	Yes	Yes	No	Not at all	Never	No	Not trying	24	Female	Unmarried	Muslim	Graduate Level	Unemployed including students	No income	Rural Area	With family	57	1.6002	Non-smoker	Never	Never	Never	Never	Never	Never	Never	Never	Not at all	Not at all	Not at all	Not at all	Not at all	Not at all	Not at all	Not at all	Not at all
2021-03-01 14:47:49	Yes	Facebook	Mobile Phone	Broadband (Wi-Fi)	5-10 years	More than 5 per day	3-5 hours	Evening	Less than 500	All of them	10-20	To stay connected with people	Motivational/ informative contents	Yes	Yes	Yes	Sometimes	Never	Yes	Trying to reduce the use	18	Female	Unmarried	Christan	Secondary Level	Unemployed including students	No income	Rural Area	With family	57	1.6002	Non-smoker	Sometimes	Sometimes	Often	Sometimes	Sometimes	Often	Rarely	Rarely	Not at all	Half of days	Several days	Several days	Several days	Half of days	Several days	Several days	Several days
2021-02-13 20:57:09	Yes	Facebook	Mobile Phone	Mobile data	5-10 years	More than 5 per day	More than 5 hours	Frequently at anytime	Less than 500	Many of them	Less than 5	To stay connected with people	Get pleasure from funny posts/ memes	No	No	Yes	Always	All the times	Yes	Not trying	28	Female	Unmarried	Muslim	Masters or above	Unemployed including students	No income	Urban Area	With family	57	1.6002	Non-smoker	Often	Sometimes	Often	Often	Sometimes	Sometimes	Sometimes	Sometimes	Several days	Nearly everyday	Several days	Several days	Several days	Several days	Several days	Not at all	Several days
2021-02-20 03:49:28	Yes	Facebook	Mobile Phone	Broadband (Wi-Fi)	More than 10 years	Less than 1 per day	More than 5 hours	Frequently at anytime	Less than 500	Many of them	More than 20	To stay connected with people	Get pleasure from funny posts/ memes	Yes	No	No	Sometimes	Most of the times	Yes	Not trying	19	Female	Unmarried	Muslim	Secondary Level	Unemployed including students	No income	Urban Area	With family	50	1.4986	Non-smoker	Sometimes	Rarely	Sometimes	Sometimes	Rarely	Sometimes	Often	Often	Half of days	Several days	Several days	Several days	Several days	Several days	Half of days	Nearly everyday	Not at all
2021-02-21 12:03:00	Yes	Facebook	Mobile Phone	Broadband (Wi-Fi)	5-10 years	Less than 1 per day	1-3 hours	Afternoon	500-2000	Most of them	More than 20	To stay connected with people	To stay connected with people	No	No	Yes	Sometimes	Never	Yes	Trying to reduce the use	25	Female	Married	Muslim	Graduate Level	Unemployed including students	No income	Urban Area	With family	50	1.4986	Non-smoker	Never	Never	Rarely	Never	Never	Never	Sometimes	Often	Half of days	Not at all	Not at all	Nearly everyday	Nearly everyday	Several days	Not at all	Not at all	Not at all
2021-02-21 14:27:51	Yes	Facebook	Mobile Phone	Broadband (Wi-Fi)	5-10 years	Less than 1 per day	1-3 hours	Night to late night	500-2000	Many of them	More than 20	To stay connected with people	Updates of current affairs/news	Yes	No	No	Not at all	Never	No	Trying to reduce the use	26	Female	Unmarried	Muslim	Masters or above	Unemployed including students	No income	Urban Area	With family	50	1.4986	Non-smoker	Sometimes	Sometimes	Sometimes	Sometimes	Rarely	Rarely	Sometimes	Often	Several days	Several days	Several days	Several days	Not at all	Not at all	Half of days	Not at all	Not at all
2021-03-06 19:35:36	Yes	Facebook	Mobile Phone	Broadband (Wi-Fi)	2-5 years	1-2 per day	1-3 hours	Afternoon	500-2000	Many of them	Less than 5	To make new friends	Updates of current affairs/news	Yes	No	Yes	Sometimes	Most of the times	Yes	Trying to reduce the use	17	Male	Married	Muslim	Secondary Level	Daily labor/driver/housemaid	10,000-40,000 Tk	Rural Area	With family	59	1.6256	Smoker	Rarely	Rarely	Rarely	Sometimes	Rarely	Sometimes	Sometimes	Sometimes	Several days	Not at all	Several days	Not at all	Several days	Not at all	Several days	Several days	Several days
2021-03-09 14:57:38	Yes	Instagram	Mobile Phone	Broadband (Wi-Fi)	2-5 years	Less than 1 per day	1-3 hours	Morning	500-2000	Most of them	Less than 5	To stay connected with people	Updates of people	Yes	No	No	Not at all	Never	Yes	Trying to stop the use	27	Female	Married	Muslim	Masters or above	Unemployed including students	No income	Urban Area	With family	59	1.6256	Non-smoker	Never	Rarely	Never	Sometimes	Rarely	Never	Sometimes	Never	Several days	Several days	Several days	Several days	Half of days	Several days	Several days	Several days	Several days
2021-03-06 20:14:21	Yes	Facebook	Mobile Phone	Mobile data	5-10 years	3-5 per day	3-5 hours	Frequently at anytime	Less than 500	All of them	5-10	To stay connected with people	Updates of people	Yes	Yes	Yes	Always	Never	No	Not trying	26	Female	Married	Muslim	Secondary Level	Housewife	No income	Rural Area	With family	61	1.651	Non-smoker	Rarely	Rarely	Rarely	Rarely	Rarely	Rarely	Sometimes	Sometimes	Not at all	Not at all	Not at all	Not at all	Not at all	Not at all	Not at all	Not at all	Not at all
2021-02-20 00:16:30	Yes	Facebook	Mobile Phone	Broadband (Wi-Fi)	More than 10 years	Less than 1 per day	More than 5 hours	Frequently at anytime	Less than 500	Many of them	Less than 5	For time pass	Get pleasure from funny posts/ memes	Yes	Yes	No	Sometimes	Most of the times	Yes	Trying to reduce the use	25	Female	Unmarried	Muslim	Masters or above	Private job	10,000-40,000 Tk	Urban Area	With family	52	1.524	Non-smoker	Sometimes	Never	Sometimes	Never	Sometimes	Never	Never	Sometimes	Several days	Several days	Not at all	Several days	Half of days	Several days	Several days	Several days	Not at all
2021-02-19 23:51:41	Yes	Facebook	Mobile Phone	Broadband (Wi-Fi)	5-10 years	Less than 1 per day	More than 5 hours	Frequently at anytime	500-2000	Many of them	More than 20	To stay connected with people	Motivational/ informative contents	Yes	No	Yes	Sometimes	Most of the times	Yes	Trying to reduce the use	23	Female	Unmarried	Muslim	Graduate Level	Unemployed including students	No income	Urban Area	With family	52	1.524	Non-smoker	Sometimes	Sometimes	Often	Often	Often	Sometimes	Sometimes	Never	Several days	Several days	Not at all	Several days	Not at all	Half of days	Several days	Not at all	Nearly everyday
2021-02-21 11:19:38	Yes	Facebook	Mobile Phone	Mobile data	Less than 2-year	Less than 1 per day	Less than 1 hour	Afternoon	Less than 500	Few of them	Less than 5	To stay connected with people	Updates of current affairs/news	Yes	No	No	Sometimes	Never	Yes	Trying to reduce the use	24	Female	Unmarried	Muslim	Masters or above	Unemployed including students	No income	Rural Area	With family	52	1.524	Non-smoker	Rarely	Never	Never	Never	Never	Never	Rarely	Sometimes	Several days	Several days	Not at all	Several days	Not at all	Several days	Half of days	Several days	Not at all
2021-03-07 22:36:17	Yes	Facebook	Desktop	Broadband (Wi-Fi)	2-5 years	1-2 per day	1-3 hours	Night to late night	500-2000	Many of them	10-20	Running business	Updates of current affairs/news	Yes	Yes	No	Always	Most of the times	No	Not trying	29	Male	Married	Muslim	Masters or above	Self-employed/Entrepreneur/Business	40,000-70,000 Tk	Rural Area	Without family	77	1.8542	Smoker	Sometimes	Rarely	Sometimes	Rarely	Sometimes	Often	Often	Often	Not at all	Several days	Half of days	Half of days	Several days	Several days	Not at all	Not at all	Not at all
2021-02-21 15:50:59	Yes	Facebook	Mobile Phone	Broadband (Wi-Fi)	5-10 years	Less than 1 per day	1-3 hours	Frequently at anytime	500-2000	Most of them	More than 20	To stay connected with people	To stay connected with people	Yes	No	No	Sometimes	Never	No	Not trying	27	Female	Married	Muslim	Masters or above	Private job	10,000-40,000 Tk	Urban Area	Without family	63	1.6764	Non-smoker	Sometimes	Never	Never	Sometimes	Never	Never	Sometimes	Often	Not at all	Not at all	Not at all	Several days	Not at all	Not at all	Not at all	Not at all	Not at all
2021-02-14 19:05:00	Yes	Facebook	Mobile Phone	Broadband (Wi-Fi)	5-10 years	3-5 per day	3-5 hours	Frequently at anytime	Less than 500	All of them	More than 20	To stay connected with people	To get updates of job circular, to learn from job related post/experience	Yes	No	No	Not at all	Never	Yes	Trying to reduce the use	26	Male	Unmarried	Muslim	Masters or above	Unemployed including students	No income	Urban Area	With family	65	1.7018	Non-smoker	Sometimes	Sometimes	Never	Never	Never	Sometimes	Never	Never	Nearly everyday	Not at all	Not at all	Not at all	Not at all	Several days	Not at all	Not at all	Not at all
2021-02-22 18:15:11	Yes	Facebook	Mobile Phone	Mobile data	Less than 2-year	More than 5 per day	Less than 1 hour	Frequently at anytime	Less than 500	Many of them	Less than 5	For time pass	Updates of people	Yes	Yes	Yes	Not at all	Most of the times	No	Not trying	21	Male	Unmarried	Muslim	Graduate Level	Self-employed/Entrepreneur/Business	10,000-40,000 Tk	Rural Area	With family	67	1.7272	Smoker	Rarely	Rarely	Never	Sometimes	Sometimes	Sometimes	Rarely	Sometimes	Not at all	Not at all	Half of days	Several days	Not at all	Half of days	Nearly everyday	Several days	Not at all
2021-03-01 19:43:43	Yes	Facebook	Mobile Phone	Mobile data	More than 10 years	More than 5 per day	1-3 hours	Morning	500-2000	Many of them	5-10	For time pass	Updates of people	Yes	Yes	Yes	Always	Most of the times	Yes	Trying to stop the use	1994	Male	Unmarried	Muslim	Graduate Level	Unemployed including students	No income	Urban Area	Without family	67	1.7272	Non-smoker	Rarely	Rarely	Never	Sometimes	Sometimes	Rarely	Sometimes	Rarely	Several days	Half of days	Several days	Several days	Not at all	Several days	Not at all	Half of days	Half of days
2021-02-20 00:12:16	Yes	Facebook	Mobile Phone	Broadband (Wi-Fi)	5-10 years	Less than 1 per day	1-3 hours	Frequently at anytime	500-2000	Most of them	Less than 5	To stay connected with people	To stay connected with people	Yes	No	Yes	Sometimes	Most of the times	Yes	Not trying	24	Male	Unmarried	Muslim	Graduate Level	Unemployed including students	No income	Urban Area	With family	67	1.7272	Non-smoker	Never	Sometimes	Rarely	Never	Rarely	Rarely	Rarely	Often	Not at all	Several days	Several days	Not at all	Not at all	Not at all	Nearly everyday	Nearly everyday	Not at all
2021-02-20 01:16:43	Yes	Facebook	Mobile Phone	Broadband (Wi-Fi)	More than 10 years	Less than 1 per day	3-5 hours	Frequently at anytime	Less than 500	Most of them	Less than 5	For time pass	Get pleasure from funny posts/ memes	Yes	No	No	Sometimes	Most of the times	Yes	Trying to reduce the use	23	Male	Unmarried	Agnostic	Graduate Level	Unemployed including students	No income	Urban Area	With family	69	1.7526	Non-smoker	Rarely	Rarely	Rarely	Often	Sometimes	Rarely	Rarely	Sometimes	Several days	Nearly everyday	Half of days	Several days	Several days	Nearly everyday	Nearly everyday	Several days	Nearly everyday
2021-03-08 11:12:27	Yes	Facebook	Mobile Phone	Mobile data	Less than 2-year	3-5 per day	3-5 hours	Frequently at anytime	Less than 500	Many of them	5-10	To make new friends	To stay connected with people	Yes	Yes	Yes	Always	Most of the times	No	Trying to reduce the use	16	Male	Unmarried	Muslim	Secondary Level	Unemployed including students	No income	Rural Area	With family	54	1.5494	Non-smoker	Sometimes	Rarely	Sometimes	Rarely	Sometimes	Never	Sometimes	Sometimes	Not at all	Not at all	Several days	Not at all	Not at all	Not at all	Half of days	Not at all	Not at all
2021-03-09 09:13:34	Yes	Facebook	Mobile Phone	Broadband (Wi-Fi)	5-10 years	Less than 1 per day	1-3 hours	Frequently at anytime	Less than 500	Most of them	More than 20	To stay connected with people	Get pleasure from funny posts/ memes	Yes	No	No	Sometimes	Never	No	Trying to reduce the use	26	Female	Unmarried	Muslim	Masters or above	Govt. job	Above 70,000 Tk	Urban Area	Without family	54	1.5494	Non-smoker	Sometimes	Sometimes	Sometimes	Often	Sometimes	Sometimes	Never	Often	Several days	Half of days	Several days	Nearly everyday	Half of days	Nearly everyday	Nearly everyday	Not at all	Not at all
2021-02-21 15:46:22	Yes	Facebook	Mobile Phone	Broadband (Wi-Fi)	More than 10 years	More than 5 per day	More than 5 hours	Night to late night	Less than 500	Many of them	10-20	To stay connected with people	To stay connected with people	Yes	No	Yes	Sometimes	Never	No	Trying to reduce the use	27	Female	Unmarried	Muslim	Masters or above	Self-employed/Entrepreneur/Business	10,000-40,000 Tk	Urban Area	With family	54	1.5494	Non-smoker	Sometimes	Sometimes	Often	Sometimes	Often	Often	Sometimes	Often	Half of days	Half of days	Nearly everyday	Half of days	Half of days	Half of days	Nearly everyday	Several days	Several days
2021-02-21 16:23:18	Yes	Facebook	Mobile Phone	Broadband (Wi-Fi)	Less than 2-year	Less than 1 per day	1-3 hours	Frequently at anytime	Less than 500	Few of them	Less than 5	For time pass	Updates of people	Yes	No	No	Sometimes	All the times	Yes	Trying to stop the use	20	Female	Unmarried	Muslim	Graduate Level	Unemployed including students	No income	Urban Area	With family	54	1.5494	Non-smoker	Rarely	Never	Rarely	Never	Never	Rarely	Often	Never	Not at all	Not at all	Several days	Several days	Several days	Not at all	Not at all	Not at all	Not at all
2021-02-21 21:27:54	Yes	Facebook	Mobile Phone	Mobile data	5-10 years	Less than 1 per day	Less than 1 hour	Frequently at anytime	Less than 500	Few of them	Less than 5	For time pass	Updates of people	Yes	Yes	Yes	Not at all	All the times	Yes	Trying to stop the use	23	Male	Unmarried	Muslim	Masters or above	Unemployed including students	No income	Urban Area	With family	54	1.5494	Non-smoker	Never	Never	Never	Never	Never	Never	Never	Never	Not at all	Not at all	Not at all	Not at all	Not at all	Not at all	Not at all	Not at all	Not at all
2021-02-16 23:22:25	Yes	Facebook	Mobile Phone	Broadband (Wi-Fi)	5-10 years	3-5 per day	More than 5 hours	Frequently at anytime	Less than 500	Most of them	Less than 5	For time pass	For random contents not specified	Yes	No	No	Sometimes	Never	No	Not trying	22	Female	Unmarried	Muslim	Graduate Level	Unemployed including students	No income	Urban Area	With family	59.5	1.6256	Non-smoker	Sometimes	Sometimes	Rarely	Rarely	Sometimes	Rarely	Often	Sometimes	Several days	Several days	Several days	Several days	Several days	Half of days	Several days	Several days	Half of days
2021-02-27 13:41:52	Yes	Facebook	Mobile Phone	Broadband (Wi-Fi)	Less than 2-year	1-2 per day	1-3 hours	Evening	Less than 500	All of them	5-10	To make new friends	Updates of people	Yes	Yes	Yes	Always	All the times	Yes	Not trying	15	Male	Unmarried	Muslim	Secondary Level	Unemployed including students	No income	Urban Area	With family	44	1.397	Non-smoker	Never	Never	Never	Never	Never	Never	Never	Never	Nearly everyday	Not at all	Not at all	Not at all	Not at all	Not at all	Not at all	Not at all	Not at all
2021-02-22 13:53:19	Yes	Facebook	Mobile Phone	Broadband (Wi-Fi)	More than 10 years	Less than 1 per day	3-5 hours	Frequently at anytime	500-2000	Most of them	More than 20	To stay connected with people	To stay connected with people	Yes	No	No	Sometimes	Most of the times	Yes	Trying to reduce the use	26	Female	Married	Muslim	Masters or above	Private job	10,000-40,000 Tk	Urban Area	With family	56	1.5748	Smoker	Sometimes	Often	Rarely	Often	Rarely	Sometimes	Sometimes	Sometimes	Several days	Several days	Nearly everyday	Nearly everyday	Several days	Nearly everyday	Nearly everyday	Several days	Not at all
2021-02-22 18:00:00	Yes	Instagram	Tablet	Broadband (Wi-Fi)	5-10 years	More than 5 per day	More than 5 hours	Frequently at anytime	More than 4000	Many of them	More than 20	To stay connected with people	Updates of people	Yes	Yes	Yes	Sometimes	Most of the times	No	Not trying	22	Female	Unmarried	Hindu	Graduate Level	Self-employed/Entrepreneur/Business	10,000-40,000 Tk	Rural Area	With family	56	1.5748	Non-smoker	Sometimes	Sometimes	Sometimes	Never	Sometimes	Rarely	Rarely	Often	Nearly everyday	Not at all	Not at all	Several days	Several days	Half of days	Half of days	Half of days	Half of days
2021-02-20 21:35:24	Yes	Facebook	Mobile Phone	Broadband (Wi-Fi)	5-10 years	Less than 1 per day	1-3 hours	Evening	Less than 500	Few of them	Less than 5	To stay connected with people	Motivational/ informative contents	Yes	No	No	Sometimes	Never	No	Trying to reduce the use	26	Female	Unmarried	Muslim	Masters or above	Doctor	10,000-40,000 Tk	Urban Area	With family	56	1.5748	Non-smoker	Rarely	Rarely	Rarely	Never	Never	Rarely	Never	Sometimes	Not at all	Several days	Not at all	Not at all	Not at all	Not at all	Several days	Not at all	Not at all
2021-02-22 14:34:08	Yes	Facebook	Mobile Phone	Broadband (Wi-Fi)	2-5 years	More than 5 per day	More than 5 hours	Frequently at anytime	500-2000	Most of them	Less than 5	To stay connected with people	Updates of people	Yes	No	No	Sometimes	Never	No	Not trying	26	Female	Unmarried	Hindu	Graduate Level	Unemployed including students	No income	Urban Area	Without family	56	1.5748	Non-smoker	Never	Never	Never	Never	Never	Never	Never	Never	Not at all	Not at all	Not at all	Not at all	Not at all	Not at all	Not at all	Not at all	Not at all
2021-02-21 23:18:15	Yes	Facebook	Desktop	Broadband (Wi-Fi)	5-10 years	3-5 per day	3-5 hours	Night to late night	Less than 500	Many of them	5-10	To stay connected with people	Updates of current affairs/news	Yes	No	Yes	Sometimes	All the times	Yes	Trying to reduce the use	26	Female	Married	Muslim	Masters or above	Self-employed/Entrepreneur/Business	40,000-70,000 Tk	Urban Area	With family	56	1.5748	Non-smoker	Sometimes	Never	Never	Rarely	Sometimes	Sometimes	Rarely	Sometimes	Not at all	Several days	Several days	Several days	Half of days	Several days	Several days	Several days	Not at all
2021-02-27 09:41:39	Yes	Facebook	Mobile Phone	Broadband (Wi-Fi)	2-5 years	1-2 per day	3-5 hours	Frequently at anytime	500-2000	Most of them	Less than 5	To stay connected with people	Updates of people	Yes	No	No	Sometimes	Never	No	Not trying	26	Female	Unmarried	Hindu	Graduate Level	Unemployed including students	No income	Urban Area	Without family	56	1.5748	Non-smoker	Never	Never	Never	Never	Never	Never	Never	Never	Not at all	Not at all	Not at all	Not at all	Not at all	Not at all	Not at all	Not at all	Not at all
2021-02-22 11:09:50	Yes	Instagram	Mobile Phone	Broadband (Wi-Fi)	More than 10 years	Less than 1 per day	Less than 1 hour	Afternoon	Less than 500	Many of them	Less than 5	To stay connected with people	To stay connected with people	Yes	No	No	Sometimes	Most of the times	Yes	Trying to reduce the use	26	Female	Married	Muslim	Graduate Level	Unemployed including students	No income	Urban Area	With family	56	1.5748	Non-smoker	Never	Never	Never	Never	Never	Never	Sometimes	Often	Several days	Several days	Not at all	Not at all	Not at all	Not at all	Not at all	Not at all	Not at all
2021-03-01 13:17:00	Yes	Facebook	Mobile Phone	Mobile data	2-5 years	1-2 per day	1-3 hours	Morning	500-2000	Most of them	5-10	To make new friends	Updates of people	Yes	Yes	No	Sometimes	Most of the times	Yes	Trying to stop the use	18	Female	Unmarried	Muslim	Secondary Level	Unemployed including students	No income	Rural Area	With family	58	1.6002	Non-smoker	Sometimes	Sometimes	Often	Sometimes	Sometimes	Sometimes	Sometimes	Sometimes	Several days	Several days	Several days	Several days	Several days	Several days	Half of days	Half of days	Half of days
2021-03-07 18:40:54	Yes	Facebook	Laptop	Broadband (Wi-Fi)	2-5 years	Less than 1 per day	Less than 1 hour	Evening	Less than 500	All of them	10-20	For time pass	Updates of current affairs/news	Yes	Yes	Yes	Sometimes	Most of the times	No	Not trying	18	Male	Unmarried	Muslim	Secondary Level	Unemployed including students	No income	Rural Area	With family	58	1.6002	Non-smoker	Sometimes	Never	Sometimes	Rarely	Never	Never	Sometimes	Rarely	Several days	Several days	Several days	Several days	Not at all	Not at all	Nearly everyday	Half of days	Not at all
2021-03-06 14:36:32	Yes	Facebook	Mobile Phone	Mobile data	2-5 years	More than 5 per day	3-5 hours	Frequently at anytime	500-2000	Few of them	More than 20	To stay connected with people	Updates of people	No	No	Yes	Sometimes	Never	Yes	Trying to reduce the use	28	Female	Unmarried	Muslim	Secondary Level	Self-employed/Entrepreneur/Business	10,000-40,000 Tk	Rural Area	Without family	58	1.6002	Non-smoker	Sometimes	Sometimes	Sometimes	Often	Rarely	Rarely	Often	Rarely	Several days	Half of days	Several days	Not at all	Not at all	Not at all	Not at all	Not at all	Half of days
2021-02-13 22:26:13	Yes	Facebook	Laptop	Broadband (Wi-Fi)	5-10 years	Less than 1 per day	Less than 1 hour	Evening	500-2000	Many of them	More than 20	To stay connected with people	For higher studies	No	No	Yes	Sometimes	Most of the times	Yes	Trying to reduce the use	27	Male	Unmarried	Muslim	Masters or above	TA	Above 70,000 Tk	Urban Area	Without family	58	1.6002	Non-smoker	Never	Never	Never	Never	Never	Never	Never	Often	Not at all	Not at all	Not at all	Not at all	Not at all	Not at all	Not at all	Not at all	Not at all
2021-02-22 12:53:20	Yes	Facebook	Mobile Phone	Broadband (Wi-Fi)	5-10 years	Less than 1 per day	3-5 hours	Frequently at anytime	500-2000	Most of them	5-10	To stay connected with people	Get pleasure from funny posts/ memes	Yes	No	No	Sometimes	Most of the times	No	Not trying	26	Female	Unmarried	Muslim	Masters or above	Unemployed including students	No income	Urban Area	With family	58	1.6002	Non-smoker	Sometimes	Sometimes	Sometimes	Rarely	Often	Sometimes	Rarely	Often	Half of days	Several days	Nearly everyday	Nearly everyday	Not at all	Nearly everyday	Nearly everyday	Not at all	Not at all
2021-02-28 02:08:09	Yes	Facebook	Mobile Phone	Broadband (Wi-Fi)	2-5 years	More than 5 per day	3-5 hours	Frequently at anytime	Less than 500	Many of them	Less than 5	For time pass	Get pleasure from funny posts/ memes	Yes	No	No	Sometimes	Most of the times	No	Trying to reduce the use	22	Female	Unmarried	Muslim	Graduate Level	Self-employed/Entrepreneur/Business	No income	Urban Area	With family	60	1.6256	Non-smoker	Never	Never	Never	Never	Never	Never	Never	Never	Not at all	Not at all	Not at all	Not at all	Not at all	Not at all	Not at all	Several days	Several days
2021-02-16 13:14:22	Yes	Facebook	Mobile Phone	Broadband (Wi-Fi)	5-10 years	Less than 1 per day	3-5 hours	Night to late night	500-2000	Many of them	10-20	Running business	To stay connected with people	Yes	No	No	Sometimes	Never	No	Not trying	26	Female	Unmarried	Muslim	Masters or above	Self-employed/Entrepreneur/Business	10,000-40,000 Tk	Urban Area	Without family	60	1.6256	Non-smoker	Sometimes	Sometimes	Sometimes	Sometimes	Sometimes	Often	Rarely	Sometimes	Not at all	Not at all	Not at all	Not at all	Not at all	Not at all	Not at all	Not at all	Not at all
2021-03-01 20:24:49	Yes	Facebook	Mobile Phone	Mobile data	2-5 years	Less than 1 per day	1-3 hours	Frequently at anytime	Less than 500	Many of them	Less than 5	To stay connected with people	To stay connected with people	Yes	No	No	Not at all	Never	Yes	Not trying	42	Female	Married	Muslim	Primary level	Housewife	No income	Rural Area	With family	60	1.6256	Non-smoker	Never	Never	Never	Never	Never	Never	Never	Never	Several days	Several days	Several days	Several days	Nearly everyday	Not at all	Several days	Not at all	Not at all
2021-02-22 12:13:18	Yes	Facebook	Mobile Phone	Broadband (Wi-Fi)	5-10 years	More than 5 per day	More than 5 hours	Frequently at anytime	500-2000	Most of them	Less than 5	To stay connected with people	Updates of people	Yes	No	Yes	Sometimes	Most of the times	No	Trying to stop the use	28	Female	Unmarried	Muslim	Masters or above	Used to work and now searching for job.	No income	Urban Area	With family	60	1.6256	Non-smoker	Sometimes	Rarely	Sometimes	Never	Sometimes	Never	Sometimes	Often	Several days	Nearly everyday	Nearly everyday	Several days	Half of days	Nearly everyday	Not at all	Nearly everyday	Several days
2021-02-23 12:08:48	Yes	Facebook	Mobile Phone	Broadband (Wi-Fi)	5-10 years	Less than 1 per day	1-3 hours	Frequently at anytime	500-2000	Most of them	More than 20	To stay connected with people	Updates of current affairs/news	No	No	No	Sometimes	Most of the times	Yes	Trying to reduce the use	26	Male	Unmarried	Muslim	Masters or above	Private job	10,000-40,000 Tk	Urban Area	Without family	60	1.6256	Non-smoker	Sometimes	Sometimes	Rarely	Rarely	Never	Rarely	Never	Never	Not at all	Not at all	Several days	Several days	Several days	Not at all	Not at all	Not at all	Not at all
2021-03-06 10:46:23	Yes	Facebook	Laptop	Broadband (Wi-Fi)	Less than 2-year	1-2 per day	1-3 hours	Evening	Less than 500	Few of them	5-10	To make new friends	To stay connected with people	Yes	No	No	Not at all	Most of the times	No	Not trying	16	Male	Unmarried	Muslim	Secondary Level	Unemployed including students	No income	Rural Area	With family	51	1.4986	Non-smoker	Rarely	Rarely	Rarely	Rarely	Rarely	Rarely	Rarely	Rarely	Not at all	Not at all	Not at all	Not at all	Not at all	Not at all	Not at all	Not at all	Not at all
2021-02-28 23:15:33	Yes	Facebook	Mobile Phone	Broadband (Wi-Fi)	2-5 years	Less than 1 per day	1-3 hours	Night to late night	Less than 500	Most of them	Less than 5	For time pass	Get pleasure from funny posts/ memes	No	No	No	Sometimes	Never	Yes	Trying to reduce the use	24	Female	Unmarried	Muslim	Graduate Level	Dentist	10,000-40,000 Tk	Urban Area	With family	62	1.651	Non-smoker	Never	Never	Sometimes	Never	Never	Never	Often	Sometimes	Nearly everyday	Several days	Not at all	Nearly everyday	Not at all	Several days	Not at all	Not at all	Not at all
2021-02-28 23:29:03	Yes	Facebook	Mobile Phone	Broadband (Wi-Fi)	2-5 years	Less than 1 per day	1-3 hours	Night to late night	Less than 500	Most of them	5-10	For time pass	Get pleasure from funny posts/ memes	Yes	No	No	Sometimes	Never	Yes	Trying to reduce the use	24	Female	Unmarried	Muslim	Graduate Level	Dentist	10,000-40,000 Tk	Urban Area	With family	62	1.651	Non-smoker	Never	Never	Never	Never	Never	Never	Never	Often	Half of days	Not at all	Not at all	Several days	Not at all	Not at all	Not at all	Several days	Not at all
2021-02-19 21:02:13	Yes	Facebook	Mobile Phone	Mobile data	More than 10 years	Less than 1 per day	Less than 1 hour	Evening	Less than 500	All of them	Less than 5	To stay connected with people	To stay connected with people	No	No	No	Sometimes	Never	Yes	Trying to stop the use	29	Male	Unmarried	Muslim	Masters or above	Private job	10,000-40,000 Tk	Urban Area	With family	74	1.8034	Non-smoker	Never	Never	Never	Never	Never	Never	Never	Never	Nearly everyday	Half of days	Not at all	Not at all	Not at all	Not at all	Not at all	Not at all	Not at all
2021-02-21 17:58:17	Yes	Facebook	Mobile Phone	Broadband (Wi-Fi)	5-10 years	More than 5 per day	3-5 hours	Frequently at anytime	Less than 500	Most of them	More than 20	To stay connected with people	Updates of current affairs/news	No	Yes	No	Sometimes	Never	No	Not trying	27	Male	Married	Muslim	Masters or above	Private job	10,000-40,000 Tk	Urban Area	With family	64	1.6764	Non-smoker	Never	Often	Often	Often	Often	Often	Often	Never	Not at all	Not at all	Not at all	Not at all	Not at all	Not at all	Not at all	Not at all	Not at all
2021-03-05 13:54:34	Yes	Facebook	Mobile Phone	Mobile data	2-5 years	1-2 per day	1-3 hours	Evening	2000-4000	Many of them	5-10	To stay connected with people	Motivational/ informative contents	No	Yes	Yes	Always	All the times	Yes	Trying to stop the use	20	Male	Unmarried	Muslim	Primary level	Daily labor/driver/housemaid	10,000-40,000 Tk	Rural Area	Without family	66	1.7018	Smoker	Sometimes	Sometimes	Often	Often	Often	Often	Rarely	Rarely	Not at all	Nearly everyday	Nearly everyday	Nearly everyday	Nearly everyday	Nearly everyday	Several days	Several days	Half of days
2021-02-27 09:55:59	Yes	Facebook	Mobile Phone	Mobile data	2-5 years	1-2 per day	1-3 hours	Evening	Less than 500	All of them	Less than 5	For time pass	Updates of current affairs/news	Yes	No	No	Not at all	All the times	Yes	Not trying	42	Male	Married	Hindu	Secondary Level	Self-employed/Entrepreneur/Business	10,000-40,000 Tk	Rural Area	With family	66	1.7018	Smoker	Never	Never	Never	Rarely	Never	Sometimes	Rarely	Never	Several days	Half of days	Several days	Half of days	Several days	Several days	Not at all	Not at all	Several days
2021-03-06 13:45:37	Yes	Facebook	Mobile Phone	Mobile data	2-5 years	1-2 per day	Less than 1 hour	Morning	500-2000	Many of them	5-10	To make new friends	To stay connected with people	Yes	Yes	No	Not at all	Most of the times	Yes	Not trying	18	Male	Unmarried	Muslim	Secondary Level	Unemployed including students	No income	Rural Area	With family	66	1.7018	Smoker	Never	Never	Sometimes	Never	Rarely	Never	Often	Often	Several days	Not at all	Half of days	Several days	Several days	Not at all	Not at all	Not at all	Not at all
2021-02-20 13:33:42	Yes	Facebook	Mobile Phone	Broadband (Wi-Fi)	5-10 years	Less than 1 per day	3-5 hours	Frequently at anytime	2000-4000	Most of them	More than 20	To stay connected with people	Updates of people	Yes	No	Yes	Sometimes	Never	Yes	Trying to reduce the use	24	Male	Unmarried	Hindu	Graduate Level	Self-employed/Entrepreneur/Business	10,000-40,000 Tk	Urban Area	Without family	70	1.7526	Non-smoker	Rarely	Never	Never	Sometimes	Rarely	Never	Rarely	Often	Nearly everyday	Several days	Several days	Several days	Not at all	Several days	Half of days	Not at all	Not at all
2021-02-26 17:15:51	Yes	Facebook	Mobile Phone	Broadband (Wi-Fi)	5-10 years	More than 5 per day	3-5 hours	Frequently at anytime	500-2000	Few of them	Less than 5	To stay connected with people	Motivational/ informative contents	Yes	Yes	Yes	Not at all	Most of the times	Yes	Trying to reduce the use	25	Male	Unmarried	Muslim	Masters or above	Unemployed including students	No income	Urban Area	With family	68	1.7272	Smoker	Sometimes	Rarely	Sometimes	Sometimes	Sometimes	Sometimes	Rarely	Sometimes	Not at all	Half of days	Not at all	Several days	Not at all	Several days	Half of days	Half of days	Not at all
2021-02-20 12:47:02	Yes	Facebook	Mobile Phone	Broadband (Wi-Fi)	5-10 years	More than 5 per day	More than 5 hours	Frequently at anytime	500-2000	All of them	More than 20	To stay connected with people	Updates of current affairs/news	No	No	Yes	Always	Most of the times	Yes	Not trying	26	Male	Unmarried	Muslim	Masters or above	Private job	10,000-40,000 Tk	Urban Area	With family	68	1.7272	Non-smoker	Sometimes	Never	Never	Never	Never	Never	Never	Never	Several days	Not at all	Not at all	Not at all	Several days	Not at all	Not at all	Not at all	Not at all
2021-03-07 00:09:50	Yes	Facebook	Mobile Phone	Broadband (Wi-Fi)	More than 10 years	Less than 1 per day	More than 5 hours	Frequently at anytime	500-2000	Many of them	More than 20	To stay connected with people	Updates of current affairs/news	Yes	No	Yes	Sometimes	Most of the times	Yes	Trying to reduce the use	30	Male	Unmarried	Muslim	Masters or above	Govt. job	40,000-70,000 Tk	Urban Area	With family	68	1.7272	Smoker	Rarely	Rarely	Rarely	Never	Rarely	Rarely	Rarely	Rarely	Half of days	Several days	Not at all	Several days	Half of days	Half of days	Several days	Half of days	Half of days
2021-02-22 12:53:52	Yes	Facebook	Mobile Phone	Broadband (Wi-Fi)	2-5 years	Less than 1 per day	1-3 hours	Frequently at anytime	Less than 500	Most of them	More than 20	To stay connected with people	To stay connected with people	Yes	No	Yes	Sometimes	Most of the times	No	Not trying	30	Female	Married	Muslim	Masters or above	Self-employed/Entrepreneur/Business	10,000-40,000 Tk	Urban Area	With family	53	1.524	Non-smoker	Never	Never	Never	Rarely	Never	Rarely	Sometimes	Sometimes	Not at all	Several days	Several days	Several days	Several days	Not at all	Not at all	Not at all	Not at all
2021-02-28 00:43:26	Yes	Facebook	Mobile Phone	Broadband (Wi-Fi)	5-10 years	Less than 1 per day	More than 5 hours	Frequently at anytime	500-2000	Most of them	More than 20	To stay connected with people	To stay connected with people	Yes	No	Yes	Sometimes	Most of the times	Yes	Trying to reduce the use	23	Female	Unmarried	Muslim	Graduate Level	Unemployed including students	No income	Urban Area	With family	53	1.524	Non-smoker	Sometimes	Sometimes	Sometimes	Sometimes	Sometimes	Often	Sometimes	Sometimes	Several days	Several days	Several days	Several days	Not at all	Half of days	Nearly everyday	Several days	Half of days
2021-03-01 18:37:51	Yes	Facebook	Mobile Phone	Mobile data	Less than 2-year	1-2 per day	1-3 hours	Evening	Less than 500	Few of them	Less than 5	For time pass	Updates of people	Yes	No	No	Not at all	All the times	Yes	Not trying	45	Female	Widow	Muslim	Secondary Level	Housewife	No income	Rural Area	With family	48	1.4478	Non-smoker	Never	Never	Rarely	Never	Never	Never	Never	Rarely	Several days	Several days	Half of days	Several days	Several days	Not at all	Not at all	Not at all	Not at all
2021-02-22 12:01:35	Yes	Facebook	Mobile Phone	Mobile data	5-10 years	More than 5 per day	Less than 1 hour	Evening	Less than 500	Few of them	Less than 5	For time pass	Updates of current affairs/news	Yes	Yes	Yes	Not at all	Never	No	Not trying	1995	Female	Unmarried	Muslim	Masters or above	Unemployed including students	No income	Urban Area	With family	55	1.5494	Non-smoker	Never	Never	Never	Never	Never	Never	Never	Never	Not at all	Not at all	Not at all	Not at all	Not at all	Several days	Not at all	Not at all	Not at all
2021-02-22 12:33:22	Yes	Facebook	Mobile Phone	Mobile data	More than 10 years	Less than 1 per day	3-5 hours	Frequently at anytime	Less than 500	Many of them	More than 20	To stay connected with people	Get pleasure from funny posts/ memes	Yes	No	Yes	Sometimes	Most of the times	Yes	Trying to reduce the use	26	Female	Unmarried	Muslim	Masters or above	Private job	10,000-40,000 Tk	Urban Area	With family	55	1.5494	Non-smoker	Rarely	Rarely	Rarely	Rarely	Rarely	Rarely	Rarely	Rarely	Several days	Several days	Half of days	Several days	Not at all	Not at all	Not at all	Not at all	Not at all
2021-02-21 18:31:50	Yes	Facebook	Mobile Phone	Broadband (Wi-Fi)	Less than 2-year	More than 5 per day	1-3 hours	Frequently at anytime	Less than 500	All of them	5-10	To stay connected with people	To stay connected with people	Yes	No	No	Sometimes	Never	Yes	Trying to reduce the use	16	Female	Unmarried	Muslim	Secondary Level	Unemployed including students	No income	Urban Area	With family	55	1.5494	Non-smoker	Rarely	Often	Never	Never	Often	Never	Never	Often	Half of days	Half of days	Several days	Several days	Not at all	Nearly everyday	Several days	Several days	Nearly everyday
2021-02-22 23:15:39	Yes	Facebook	Mobile Phone	Broadband (Wi-Fi)	More than 10 years	Less than 1 per day	3-5 hours	Frequently at anytime	500-2000	Most of them	More than 20	To stay connected with people	To stay connected with people	Yes	No	No	Sometimes	Never	Yes	Trying to reduce the use	27	Female	Married	Muslim	Masters or above	Unemployed including students	40,000-70,000 Tk	Urban Area	Without family	55	1.5494	Non-smoker	Often	Often	Sometimes	Sometimes	Rarely	Sometimes	Sometimes	Rarely	Nearly everyday	Half of days	Nearly everyday	Half of days	Half of days	Several days	Not at all	Several days	Half of days
2021-02-22 10:57:03	Yes	Facebook	Mobile Phone	Broadband (Wi-Fi)	More than 10 years	1-2 per day	1-3 hours	Frequently at anytime	500-2000	Most of them	10-20	To stay connected with people	Get pleasure from funny posts/ memes	Yes	No	Yes	Sometimes	Most of the times	No	Not trying	26	Female	Married	Muslim	Masters or above	Govt. job	Above 70,000 Tk	Urban Area	Without family	57	1.5748	Smoker	Sometimes	Sometimes	Never	Never	Never	Sometimes	Sometimes	Sometimes	Several days	Not at all	Several days	Several days	Not at all	Not at all	Several days	Not at all	Not at all
2021-02-19 19:13:04	Yes	Facebook	Mobile Phone	Broadband (Wi-Fi)	5-10 years	Less than 1 per day	1-3 hours	Frequently at anytime	Less than 500	Most of them	More than 20	To stay connected with people	Updates of current affairs/news	Yes	No	Yes	Not at all	Never	No	Not trying	25	Female	Married	Muslim	Masters or above	Unemployed including students	No income	Urban Area	With family	57	1.5748	Non-smoker	Sometimes	Often	Sometimes	Sometimes	Often	Sometimes	Rarely	Sometimes	Several days	Several days	Not at all	Not at all	Nearly everyday	Several days	Not at all	Not at all	Not at all
2021-03-01 10:33:14	Yes	WhatsApp	Mobile Phone	Mobile data	Less than 2-year	More than 5 per day	3-5 hours	Evening	2000-4000	Most of them	10-20	To stay connected with people	Updates of current affairs/news	Yes	Yes	Yes	Not at all	Never	Yes	Trying to stop the use	20	Male	Unmarried	Muslim	Secondary Level	Unemployed including students	No income	Rural Area	With family	59	1.6002	Smoker	Never	Never	Never	Never	Never	Never	Never	Sometimes	Nearly everyday	Not at all	Not at all	Not at all	Not at all	Several days	Not at all	Not at all	Several days
2021-02-22 11:41:55	Yes	Facebook	Mobile Phone	Broadband (Wi-Fi)	More than 10 years	Less than 1 per day	1-3 hours	Frequently at anytime	500-2000	Many of them	10-20	For time pass	Updates of current affairs/news	Yes	No	Yes	Sometimes	Never	No	Not trying	24	Female	Unmarried	Hindu	Graduate Level	Unemployed including students	No income	Urban Area	With family	59	1.6002	Non-smoker	Rarely	Sometimes	Rarely	Rarely	Rarely	Rarely	Sometimes	Often	Not at all	Several days	Several days	Not at all	Not at all	Not at all	Not at all	Not at all	Not at all
2021-02-14 18:44:33	Yes	Facebook	Mobile Phone	Broadband (Wi-Fi)	2-5 years	More than 5 per day	3-5 hours	Frequently at anytime	Less than 500	Most of them	5-10	To stay connected with people	Get pleasure from funny posts/ memes	No	No	Yes	Sometimes	Never	Yes	Trying to reduce the use	23	Female	Unmarried	Muslim	Masters or above	Unemployed including students	No income	Urban Area	With family	59	1.6002	Non-smoker	Sometimes	Sometimes	Sometimes	Rarely	Sometimes	Rarely	Never	Sometimes	Several days	Several days	Several days	Several days	Nearly everyday	Several days	Several days	Not at all	Not at all
2021-02-26 17:21:12	Yes	Facebook	Mobile Phone	Broadband (Wi-Fi)	5-10 years	Less than 1 per day	1-3 hours	Night to late night	500-2000	Many of them	More than 20	To stay connected with people	To stay connected with people	Yes	No	No	Sometimes	Most of the times	Yes	Trying to reduce the use	24	Male	Unmarried	Hindu	Masters or above	Unemployed including students	No income	Urban Area	With family	75	1.8034	Non-smoker	Sometimes	Never	Never	Sometimes	Rarely	Often	Rarely	Never	Not at all	Several days	Several days	Nearly everyday	Several days	Several days	Several days	Not at all	Not at all
2021-03-05 13:43:19	Yes	Facebook	Mobile Phone	Mobile data	2-5 years	3-5 per day	More than 5 hours	Frequently at anytime	Less than 500	All of them	Less than 5	For time pass	Updates of current affairs/news	Yes	Yes	Yes	Sometimes	Most of the times	Yes	Trying to reduce the use	16	Female	Unmarried	Muslim	Secondary Level	Unemployed including students	No income	Rural Area	With family	61	1.6256	Non-smoker	Rarely	Rarely	Rarely	Sometimes	Sometimes	Sometimes	Often	Often	Several days	Several days	Several days	Several days	Several days	Several days	Several days	Several days	Several days
2021-02-16 21:10:02	Yes	Facebook	Mobile Phone	Broadband (Wi-Fi)	5-10 years	Less than 1 per day	1-3 hours	Frequently at anytime	Less than 500	Few of them	Less than 5	To stay connected with people	Get pleasure from funny posts/ memes	Yes	No	Yes	Sometimes	Never	Yes	Trying to reduce the use	25	Female	Unmarried	Muslim	Masters or above	Unemployed including students	No income	Urban Area	With family	61	1.6256	Non-smoker	Sometimes	Never	Sometimes	Sometimes	Sometimes	Sometimes	Sometimes	Sometimes	Half of days	Nearly everyday	Not at all	Nearly everyday	Half of days	Not at all	Not at all	Several days	Not at all
2021-02-21 08:54:26	Yes	Facebook	Mobile Phone	Broadband (Wi-Fi)	More than 10 years	Less than 1 per day	3-5 hours	Frequently at anytime	Less than 500	Most of them	Less than 5	To stay connected with people	Get pleasure from funny posts/ memes	Yes	No	No	Sometimes	Most of the times	Yes	Trying to reduce the use	26	Female	Unmarried	Muslim	Masters or above	Self-employed/Entrepreneur/Business	10,000-40,000 Tk	Urban Area	With family	63	1.651	Non-smoker	Rarely	Rarely	Rarely	Rarely	Rarely	Rarely	Rarely	Rarely	Several days	Several days	Nearly everyday	Several days	Several days	Several days	Not at all	Not at all	Not at all
2021-02-13 19:37:26	Yes	Facebook	Mobile Phone	Broadband (Wi-Fi)	5-10 years	More than 5 per day	Less than 1 hour	Frequently at anytime	500-2000	Few of them	10-20	For time pass	Updates of people	Yes	No	Yes	Sometimes	Most of the times	Yes	Trying to reduce the use	24	Male	Unmarried	Muslim	Graduate Level	Unemployed including students	No income	Rural Area	With family	63	1.651	Smoker	Often	Rarely	Sometimes	Often	Sometimes	Often	Often	Sometimes	Nearly everyday	Nearly everyday	Nearly everyday	Nearly everyday	Not at all	Not at all	Several days	Several days	Half of days
2021-03-01 06:52:23	Yes	Facebook	Mobile Phone	Broadband (Wi-Fi)	2-5 years	1-2 per day	1-3 hours	Night to late night	2000-4000	Many of them	5-10	Running business	To stay connected with people	Yes	No	Yes	Not at all	Most of the times	Yes	Trying to reduce the use	48	Male	Married	Muslim	Graduate Level	Self-employed/Entrepreneur/Business	Above 70,000 Tk	Urban Area	With family	65	1.6764	Smoker	Sometimes	Rarely	Never	Never	Never	Rarely	Never	Rarely	Several days	Half of days	Several days	Several days	Several days	Not at all	Several days	Several days	Not at all
2021-02-25 23:49:22	Yes	Facebook	Mobile Phone	Mobile data	5-10 years	1-2 per day	3-5 hours	Frequently at anytime	500-2000	All of them	Less than 5	To stay connected with people	Updates of people	No	No	Yes	Sometimes	All the times	Yes	Not trying	26	Female	Married	Muslim	Graduate Level	Govt. job	10,000-40,000 Tk	Rural Area	With family	65	1.6764	Non-smoker	Sometimes	Sometimes	Sometimes	Sometimes	Sometimes	Sometimes	Often	Sometimes	Several days	Several days	Several days	Half of days	Half of days	Several days	Several days	Half of days	Half of days
2021-02-27 00:22:36	Yes	Facebook	Mobile Phone	Broadband (Wi-Fi)	5-10 years	Less than 1 per day	1-3 hours	Night to late night	Less than 500	Most of them	5-10	To stay connected with people	To stay connected with people	Yes	No	No	Sometimes	Never	No	Not trying	23	Male	Unmarried	Muslim	Graduate Level	Private job	10,000-40,000 Tk	Urban Area	With family	65	1.6764	Smoker	Never	Never	Never	Never	Never	Rarely	Often	Often	Half of days	Not at all	Several days	Several days	Half of days	Several days	Several days	Not at all	Not at all
2021-02-20 18:23:06	Yes	Facebook	Mobile Phone	Broadband (Wi-Fi)	5-10 years	Less than 1 per day	1-3 hours	Night to late night	500-2000	Most of them	Less than 5	To stay connected with people	Updates of current affairs/news	Yes	No	Yes	Sometimes	Most of the times	Yes	Trying to stop the use	22	Male	Unmarried	Muslim	Graduate Level	Unemployed including students	No income	Urban Area	With family	69	1.7272	Smoker	Rarely	Sometimes	Rarely	Sometimes	Never	Often	Often	Often	Nearly everyday	Nearly everyday	Nearly everyday	Nearly everyday	Nearly everyday	Nearly everyday	Nearly everyday	Nearly everyday	Several days
2021-03-06 18:10:15	Yes	Facebook	Mobile Phone	Mobile data	Less than 2-year	Less than 1 per day	Less than 1 hour	Frequently at anytime	500-2000	Few of them	Less than 5	To make new friends	Motivational/ informative contents	Yes	Yes	Yes	Not at all	Never	No	Not trying	16	Male	Unmarried	Muslim	Secondary Level	Unemployed including students	No income	Rural Area	With family	67	1.7018	Smoker	Rarely	Rarely	Rarely	Rarely	Never	Rarely	Sometimes	Often	Not at all	Half of days	Half of days	Half of days	Half of days	Not at all	Half of days	Not at all	Not at all
2021-03-01 19:42:56	Yes	Facebook	Mobile Phone	Mobile data	2-5 years	1-2 per day	1-3 hours	Morning	500-2000	Few of them	5-10	To stay connected with people	Updates of current affairs/news	Yes	No	No	Always	Most of the times	Yes	Trying to stop the use	17	Male	Unmarried	Muslim	Secondary Level	Unemployed including students	No income	Rural Area	With family	67	1.7018	Smoker	Never	Never	Rarely	Rarely	Sometimes	Sometimes	Rarely	Sometimes	Several days	Several days	Several days	Half of days	Half of days	Nearly everyday	Nearly everyday	Nearly everyday	Several days
2021-02-20 00:12:07	Yes	Facebook	Mobile Phone	Broadband (Wi-Fi)	5-10 years	More than 5 per day	3-5 hours	Frequently at anytime	Less than 500	Many of them	5-10	To stay connected with people	Updates of current affairs/news	No	No	No	Sometimes	Never	No	Trying to reduce the use	26	Female	Unmarried	Muslim	Masters or above	Unemployed including students	No income	Urban Area	With family	52	1.4986	Non-smoker	Sometimes	Never	Never	Never	Sometimes	Sometimes	Never	Never	Half of days	Several days	Several days	Several days	Several days	Several days	Not at all	Not at all	Several days
2021-02-20 00:08:09	Yes	Facebook	Mobile Phone	Broadband (Wi-Fi)	2-5 years	Less than 1 per day	3-5 hours	Night to late night	500-2000	Many of them	Less than 5	To stay connected with people	Get pleasure from funny posts/ memes	Yes	No	No	Sometimes	Never	No	Not trying	25	Female	Unmarried	Muslim	Masters or above	Private job	10,000-40,000 Tk	Urban Area	With family	54	1.524	Non-smoker	Rarely	Rarely	Rarely	Never	Never	Never	Sometimes	Often	Several days	Not at all	Several days	Nearly everyday	Nearly everyday	Not at all	Not at all	Several days	Not at all
2021-03-01 19:45:46	Yes	Facebook	Mobile Phone	Broadband (Wi-Fi)	2-5 years	More than 5 per day	3-5 hours	Evening	Less than 500	Many of them	10-20	To stay connected with people	Motivational/ informative contents	Yes	No	Yes	Sometimes	Never	Yes	Trying to reduce the use	25	Female	Unmarried	Hindu	Masters or above	Unemployed including students	No income	Urban Area	With family	54	1.524	Non-smoker	Never	Never	Never	Never	Never	Never	Never	Never	Several days	Several days	Several days	Several days	Several days	Several days	Several days	Several days	Several days
2021-02-28 00:46:36	Yes	Facebook	Mobile Phone	Broadband (Wi-Fi)	2-5 years	Less than 1 per day	3-5 hours	Frequently at anytime	Less than 500	Most of them	10-20	To stay connected with people	Get pleasure from funny posts/ memes	Yes	No	No	Sometimes	Never	Yes	Trying to reduce the use	23	Female	Unmarried	Muslim	Graduate Level	Unemployed including students	No income	Rural Area	With family	54	1.524	Non-smoker	Sometimes	Sometimes	Sometimes	Never	Sometimes	Often	Sometimes	Sometimes	Several days	Several days	Nearly everyday	Not at all	Several days	Several days	Several days	Several days	Several days
2021-03-01 15:08:05	Yes	Facebook	Mobile Phone	Mobile data	Less than 2-year	Less than 1 per day	Less than 1 hour	Frequently at anytime	Less than 500	All of them	Less than 5	To stay connected with people	Motivational/ informative contents	Yes	No	No	Always	Most of the times	No	Not trying	15	Male	Married	Muslim	Primary level	Unemployed including students	No income	Rural Area	With family	59.7	1.6002	Smoker	Sometimes	Rarely	Rarely	Sometimes	Sometimes	Sometimes	Often	Often	Nearly everyday	Not at all	Half of days	Several days	Half of days	Not at all	Several days	Several days	Several days
2021-02-04 14:29:38	Yes	Facebook	Mobile Phone	Mobile data	More than 10 years	1-2 per day	1-3 hours	Frequently at anytime	500-2000	Most of them	More than 20	For time pass	Get pleasure from funny posts/ memes	Yes	No	Yes	Sometimes	Most of the times	Yes	Yes, I am trying and I have reduced using it	27	Female	Married	Muslim	Graduate or above	Private job	10,000-40,000 Tk	Urban Area	With family	56	1.5494	Non-smoker	Sometimes	Rarely	Never	Never	Rarely	Rarely	Sometimes	Rarely	Several days	Not at all	Not at all	Half of days	Several days	Not at all	Several days	Not at all	Not at all
2021-03-01 18:39:22	Yes	Facebook	Mobile Phone	Broadband (Wi-Fi)	2-5 years	Less than 1 per day	More than 5 hours	Frequently at anytime	Less than 500	Most of them	5-10	To stay connected with people	Motivational/ informative contents	Yes	No	No	Sometimes	Never	Yes	Trying to reduce the use	23	Female	Married	Muslim	Masters or above	Unemployed including students	No income	Urban Area	With family	56	1.5494	Non-smoker	Never	Never	Never	Rarely	Never	Never	Never	Often	Several days	Not at all	Not at all	Several days	Several days	Not at all	Not at all	Not at all	Not at all
2021-03-09 16:40:44	Yes	Facebook	Mobile Phone	Broadband (Wi-Fi)	5-10 years	More than 5 per day	3-5 hours	Frequently at anytime	500-2000	Most of them	10-20	To stay connected with people	Motivational/ informative contents	Yes	No	No	Sometimes	Never	No	Not trying	24	Female	Married	Muslim	Masters or above	Unemployed including students	No income	Urban Area	With family	56	1.5494	Non-smoker	Sometimes	Sometimes	Rarely	Often	Often	Rarely	Never	Sometimes	Half of days	Several days	Nearly everyday	Nearly everyday	Nearly everyday	Nearly everyday	Nearly everyday	Nearly everyday	Not at all
2021-03-07 22:49:06	Yes	Facebook	Laptop	Broadband (Wi-Fi)	2-5 years	3-5 per day	Less than 1 hour	Evening	2000-4000	Few of them	Less than 5	To make new friends	Motivational/ informative contents	Yes	No	Yes	Sometimes	Most of the times	Yes	Trying to reduce the use	16	Male	Unmarried	Muslim	Primary level	Unemployed including students	No income	Rural Area	Without family	49	1.4478	Non-smoker	Often	Often	Often	Rarely	Rarely	Rarely	Rarely	Rarely	Several days	Half of days	Not at all	Several days	Not at all	Not at all	Nearly everyday	Several days	Not at all
2021-03-09 13:26:48	Yes	Facebook	Desktop	Broadband (Wi-Fi)	More than 10 years	More than 5 per day	Less than 1 hour	Frequently at anytime	Less than 500	Few of them	10-20	To stay connected with people	Motivational/ informative contents	No	No	No	Sometimes	Never	Yes	Trying to reduce the use	33	Female	Married	Muslim	Graduate Level	Private job	10,000-40,000 Tk	Urban Area	With family	58	1.5748	Non-smoker	Never	Never	Never	Never	Never	Never	Rarely	Sometimes	Several days	Not at all	Not at all	Several days	Not at all	Not at all	Not at all	Not at all	Not at all
2021-02-26 22:14:31	Yes	Facebook	Desktop	Broadband (Wi-Fi)	2-5 years	3-5 per day	3-5 hours	Afternoon	500-2000	Most of them	5-10	For time pass	Get pleasure from funny posts/ memes	Yes	Yes	No	Not at all	Never	Yes	Not trying	48	Male	Married	Muslim	Masters or above	Govt. job	40,000-70,000 Tk	Rural Area	With family	58	1.5748	Smoker	Sometimes	Rarely	Sometimes	Sometimes	Sometimes	Sometimes	Often	Often	Half of days	Not at all	Not at all	Half of days	Several days	Several days	Several days	Several days	Several days
2021-03-05 21:05:40	Yes	Facebook	Mobile Phone	Broadband (Wi-Fi)	2-5 years	Less than 1 per day	3-5 hours	Frequently at anytime	Less than 500	All of them	Less than 5	To stay connected with people	Updates of current affairs/news	Yes	Yes	Yes	Sometimes	Most of the times	No	Not trying	17	Male	Unmarried	Muslim	Primary level	Daily labor/driver/housemaid	10,000-40,000 Tk	Rural Area	With family	58	1.5748	Non-smoker	Sometimes	Never	Never	Never	Sometimes	Sometimes	Sometimes	Sometimes	Several days	Not at all	Several days	Several days	Not at all	Not at all	Not at all	Not at all	Not at all
2021-03-05 21:14:13	Yes	Facebook	Mobile Phone	Mobile data	Less than 2-year	Less than 1 per day	3-5 hours	Evening	Less than 500	Few of them	Less than 5	For time pass	Updates of people	Yes	Yes	No	Sometimes	Most of the times	Yes	Trying to reduce the use	16	Male	Unmarried	Hindu	Primary level	Daily labor/driver/housemaid	10,000-40,000 Tk	Rural Area	With family	58	1.5748	Non-smoker	Rarely	Sometimes	Rarely	Rarely	Sometimes	Rarely	Sometimes	Sometimes	Several days	Half of days	Not at all	Nearly everyday	Not at all	Not at all	Not at all	Not at all	Not at all
2021-03-07 18:35:41	Yes	Facebook	Tablet	Broadband (Wi-Fi)	2-5 years	Less than 1 per day	3-5 hours	Frequently at anytime	Less than 500	Many of them	10-20	For time pass	Get pleasure from funny posts/ memes	Yes	Yes	Yes	Not at all	Never	Yes	Trying to stop the use	17	Female	Unmarried	Muslim	Secondary Level	Unemployed including students	No income	Rural Area	With family	58	1.5748	Non-smoker	Rarely	Rarely	Rarely	Rarely	Never	Never	Never	Never	Several days	Not at all	Not at all	Nearly everyday	Half of days	Not at all	Half of days	Not at all	Not at all
2021-02-20 20:42:08	Yes	Facebook	Mobile Phone	Broadband (Wi-Fi)	5-10 years	3-5 per day	More than 5 hours	Frequently at anytime	500-2000	Many of them	10-20	To stay connected with people	Updates of people	Yes	No	No	Always	All the times	Yes	Trying to stop the use	22	Female	Unmarried	Muslim	Graduate Level	Unemployed including students	No income	Urban Area	With family	58	1.5748	Non-smoker	Often	Often	Often	Often	Often	Often	Never	Rarely	Nearly everyday	Nearly everyday	Half of days	Half of days	Half of days	Nearly everyday	Several days	Several days	Nearly everyday
2021-03-08 11:05:27	Yes	Facebook	Laptop	Broadband (Wi-Fi)	Less than 2-year	3-5 per day	1-3 hours	Evening	Less than 500	Many of them	Less than 5	For time pass	Get pleasure from funny posts/ memes	Yes	Yes	Yes	Sometimes	Most of the times	No	Not trying	15	Male	Unmarried	Muslim	Primary level	Unemployed including students	No income	Rural Area	With family	44	1.3716	Non-smoker	Rarely	Sometimes	Never	Never	Never	Never	Sometimes	Often	Nearly everyday	Not at all	Several days	Several days	Half of days	Not at all	Not at all	Not at all	Not at all
2021-02-19 18:30:20	Yes	Facebook	Mobile Phone	Broadband (Wi-Fi)	5-10 years	Less than 1 per day	More than 5 hours	Frequently at anytime	500-2000	Many of them	More than 20	For time pass	Get pleasure from funny posts/ memes	Yes	No	Yes	Sometimes	Never	No	Not trying	26	Female	Married	Muslim	Masters or above	Self-employed/Entrepreneur/Business	No income	Urban Area	With family	60	1.6002	Non-smoker	Rarely	Rarely	Rarely	Rarely	Rarely	Rarely	Rarely	Rarely	Several days	Several days	Several days	Several days	Several days	Several days	Several days	Several days	Several days
2021-03-01 19:36:13	Yes	Facebook	Mobile Phone	Mobile data	Less than 2-year	Less than 1 per day	Less than 1 hour	Afternoon	500-2000	Few of them	Less than 5	For time pass	To stay connected with people	Yes	Yes	No	Sometimes	Never	No	Trying to reduce the use	16	Male	Unmarried	Muslim	Secondary Level	Unemployed including students	No income	Rural Area	With family	60	1.6002	Smoker	Often	Often	Often	Often	Often	Often	Often	Sometimes	Several days	Several days	Not at all	Not at all	Not at all	Not at all	Half of days	Several days	Several days
2021-02-22 11:28:14	Yes	Instagram	Mobile Phone	Broadband (Wi-Fi)	2-5 years	3-5 per day	More than 5 hours	Frequently at anytime	Less than 500	Most of them	More than 20	For time pass	Get pleasure from funny posts/ memes	Yes	No	No	Sometimes	Most of the times	Yes	Trying to reduce the use	23	Female	Unmarried	Muslim	Graduate Level	Home tutor	No income	Urban Area	Without family	60	1.6002	Non-smoker	Never	Often	Rarely	Sometimes	Sometimes	Sometimes	Often	Often	Several days	Nearly everyday	Not at all	Not at all	Not at all	Half of days	Not at all	Not at all	Several days
2021-02-17 19:24:06	Yes	Instagram	Mobile Phone	Broadband (Wi-Fi)	More than 10 years	Less than 1 per day	More than 5 hours	Frequently at anytime	500-2000	All of them	Less than 5	To stay connected with people	To stay connected with people	Yes	No	No	Sometimes	Never	No	Not trying	26	Female	Unmarried	Muslim	Graduate Level	Unemployed including students	No income	Urban Area	With family	60	1.6002	Non-smoker	Often	Never	Sometimes	Rarely	Often	Sometimes	Often	Rarely	Several days	Nearly everyday	Nearly everyday	Several days	Nearly everyday	Nearly everyday	Nearly everyday	Several days	Nearly everyday
2021-02-20 22:05:00	Yes	Facebook	Mobile Phone	Broadband (Wi-Fi)	5-10 years	3-5 per day	3-5 hours	Frequently at anytime	500-2000	Most of them	5-10	To stay connected with people	Updates of current affairs/news	Yes	No	Yes	Sometimes	Never	Yes	Trying to reduce the use	25	Female	Married	Muslim	Graduate Level	Private job	10,000-40,000 Tk	Urban Area	With family	60	1.6002	Non-smoker	Sometimes	Sometimes	Sometimes	Sometimes	Sometimes	Sometimes	Often	Sometimes	Several days	Not at all	Several days	Several days	Several days	Not at all	Nearly everyday	Several days	Not at all
2021-02-18 03:40:07	Yes	Facebook	Mobile Phone	Broadband (Wi-Fi)	Less than 2-year	Less than 1 per day	3-5 hours	Frequently at anytime	Less than 500	Most of them	5-10	To stay connected with people	Updates of current affairs/news	No	No	No	Sometimes	Most of the times	Yes	Trying to reduce the use	53	Male	Married	Muslim	Graduate Level	Govt. job	10,000-40,000 Tk	Urban Area	With family	72	1.7526	Smoker	Sometimes	Rarely	Sometimes	Sometimes	Sometimes	Often	Sometimes	Sometimes	Several days	Several days	Several days	Nearly everyday	Several days	Several days	Not at all	Several days	Not at all
2021-02-13 19:39:48	Yes	Instagram	Mobile Phone	Mobile data	5-10 years	More than 5 per day	More than 5 hours	Frequently at anytime	Less than 500	All of them	Less than 5	To stay connected with people	Motivational/ informative contents	Yes	No	No	Sometimes	Never	Yes	Not trying	25	Male	Unmarried	Muslim	Graduate Level	Unemployed including students	No income	Urban Area	With family	62	1.6256	Non-smoker	Never	Never	Never	Often	Never	Never	Never	Never	Not at all	Not at all	Not at all	Not at all	Not at all	Not at all	Not at all	Not at all	Not at all
2021-03-05 18:27:59	Yes	Facebook	Tablet	Broadband (Wi-Fi)	5-10 years	More than 5 per day	More than 5 hours	Night to late night	500-2000	Many of them	10-20	To stay connected with people	Get pleasure from funny posts/ memes	Yes	Yes	Yes	Sometimes	Most of the times	Yes	Trying to reduce the use	38	Female	Widow	Christan	Masters or above	Private job	Above 70,000 Tk	Urban Area	Without family	62	1.6256	Smoker	Sometimes	Sometimes	Sometimes	Sometimes	Sometimes	Sometimes	Often	Often	Several days	Several days	Several days	Several days	Several days	Several days	Half of days	Half of days	Half of days
2021-02-14 19:20:26	Yes	Facebook	Mobile Phone	Broadband (Wi-Fi)	5-10 years	Less than 1 per day	More than 5 hours	Frequently at anytime	500-2000	Most of them	More than 20	To stay connected with people	To stay connected with people	Yes	No	No	Sometimes	Never	No	Trying to reduce the use	25	Male	Unmarried	Muslim	Masters or above	Unemployed including students	No income	Urban Area	With family	62	1.6256	Non-smoker	Sometimes	Sometimes	Never	Sometimes	Never	Sometimes	Often	Rarely	Several days	Nearly everyday	Several days	Nearly everyday	Several days	Nearly everyday	Not at all	Not at all	Not at all
2021-02-15 19:18:33	Yes	Facebook	Laptop	Broadband (Wi-Fi)	More than 10 years	3-5 per day	More than 5 hours	Frequently at anytime	500-2000	Most of them	More than 20	To stay connected with people	Updates of people	No	No	No	Sometimes	Most of the times	Yes	Trying to reduce the use	28	Male	Married	Muslim	Masters or above	Private job	10,000-40,000 Tk	Urban Area	With family	70	1.7272	Smoker	Rarely	Rarely	Rarely	Sometimes	Sometimes	Often	Rarely	Sometimes	Several days	Several days	Several days	Several days	Several days	Half of days	Not at all	Not at all	Not at all
2021-02-26 21:52:40	Yes	Imo	Mobile Phone	Mobile data	2-5 years	Less than 1 per day	Less than 1 hour	Frequently at anytime	Less than 500	All of them	Less than 5	To stay connected with people	To stay connected with people	Yes	Yes	No	Sometimes	Most of the times	No	Trying to reduce the use	44	Male	Married	Muslim	Secondary Level	Self-employed/Entrepreneur/Business	Above 70,000 Tk	Rural Area	With family	70	1.7272	Smoker	Rarely	Rarely	Rarely	Rarely	Never	Never	Never	Often	Not at all	Several days	Nearly everyday	Half of days	Several days	Several days	Several days	Half of days	Half of days
2021-02-19 23:47:25	Yes	Facebook	Mobile Phone	Broadband (Wi-Fi)	5-10 years	More than 5 per day	More than 5 hours	Frequently at anytime	Less than 500	Most of them	Less than 5	To stay connected with people	To stay connected with people	Yes	No	No	Sometimes	Never	No	Not trying	21	Male	Unmarried	Christian	Graduate Level	Unemployed including students	No income	Urban Area	With family	70	1.7272	Smoker	Rarely	Rarely	Rarely	Never	Never	Rarely	Rarely	Rarely	Half of days	Not at all	Not at all	Not at all	Not at all	Not at all	Not at all	Not at all	Not at all
2021-02-28 19:01:52	Yes	Facebook	Mobile Phone	Mobile data	5-10 years	Less than 1 per day	More than 5 hours	Frequently at anytime	Less than 500	Many of them	Less than 5	For time pass	Updates of people	Yes	No	No	Not at all	Never	No	Not trying	35	Male	Married	Muslim	Secondary Level	Self-employed/Entrepreneur/Business	10,000-40,000 Tk	Rural Area	With family	70	1.7272	Non-smoker	Rarely	Never	Never	Never	Never	Never	Never	Never	Not at all	Several days	Several days	Half of days	Not at all	Not at all	Not at all	Several days	Not at all
2021-02-26 10:03:34	Yes	Facebook	Mobile Phone	Mobile data	More than 10 years	More than 5 per day	1-3 hours	Frequently at anytime	500-2000	Few of them	More than 20	To stay connected with people	Entertainment	Yes	No	Yes	Sometimes	Most of the times	No	Not trying	27	Female	Unmarried	Muslim	Graduate Level	Private job	10,000-40,000 Tk	Urban Area	With family	64	1.651	Non-smoker	Sometimes	Sometimes	Sometimes	Sometimes	Sometimes	Sometimes	Rarely	Often	Several days	Not at all	Several days	Several days	Several days	Not at all	Not at all	Not at all	Not at all
2021-02-22 12:45:58	Yes	Facebook	Mobile Phone	Broadband (Wi-Fi)	5-10 years	Less than 1 per day	Less than 1 hour	Frequently at anytime	500-2000	Many of them	5-10	To stay connected with people	Motivational/ informative contents	Yes	No	No	Sometimes	Never	Yes	Trying to reduce the use	29	Male	Unmarried	Muslim	Masters or above	Private job	40,000-70,000 Tk	Urban Area	Without family	64	1.651	Non-smoker	Sometimes	Rarely	Sometimes	Never	Sometimes	Sometimes	Rarely	Sometimes	Several days	Several days	Not at all	Several days	Several days	Not at all	Several days	Several days	Not at all
2021-02-20 20:45:42	Yes	Facebook	Mobile Phone	Broadband (Wi-Fi)	More than 10 years	Less than 1 per day	1-3 hours	Night to late night	Less than 500	All of them	10-20	For time pass	Motivational/ informative contents	Yes	No	No	Sometimes	Never	No	Trying to reduce the use	25	Female	Married	Muslim	Graduate Level	Teacher	10,000-40,000 Tk	Urban Area	With family	64	1.651	Non-smoker	Often	Often	Often	Often	Often	Often	Never	Never	Half of days	Nearly everyday	Nearly everyday	Nearly everyday	Nearly everyday	Nearly everyday	Nearly everyday	Several days	Nearly everyday
2021-02-20 00:34:06	Yes	Facebook	Mobile Phone	Broadband (Wi-Fi)	More than 10 years	Less than 1 per day	Less than 1 hour	Frequently at anytime	500-2000	All of them	More than 20	To stay connected with people	Updates of current affairs/news	Yes	No	No	Sometimes	Never	No	Not trying	27	Female	Married	Muslim	Graduate Level	Unemployed including students	No income	Urban Area	With family	64	1.651	Non-smoker	Never	Never	Rarely	Rarely	Rarely	Rarely	Rarely	Rarely	Several days	Several days	Several days	Several days	Several days	Several days	Several days	Several days	Several days
2021-02-17 03:23:27	Yes	Facebook	Laptop	Broadband (Wi-Fi)	5-10 years	3-5 per day	More than 5 hours	Frequently at anytime	2000-4000	Many of them	5-10	To stay connected with people	To stay connected with people	No	No	No	Always	All the times	Yes	Not trying	22	Female	Unmarried	Muslim	Graduate Level	Unemployed including students	No income	Urban Area	With family	68	1.7018	Non-smoker	Often	Sometimes	Often	Often	Sometimes	Often	Rarely	Never	Nearly everyday	Nearly everyday	Nearly everyday	Nearly everyday	Nearly everyday	Nearly everyday	Half of days	Nearly everyday	Nearly everyday
2021-03-07 22:55:35	Yes	Instagram	Tablet	Broadband (Wi-Fi)	2-5 years	3-5 per day	More than 5 hours	Evening	500-2000	Few of them	5-10	To stay connected with people	To stay connected with people	Yes	Yes	Yes	Always	Never	Yes	Trying to reduce the use	18	Male	Unmarried	Muslim	Secondary Level	Unemployed including students	No income	Rural Area	Without family	66	1.6764	Non-smoker	Rarely	Rarely	Sometimes	Sometimes	Sometimes	Often	Often	Often	Half of days	Several days	Half of days	Several days	Several days	Not at all	Half of days	Nearly everyday	Not at all
2021-03-06 19:39:24	Yes	Facebook	Mobile Phone	Broadband (Wi-Fi)	5-10 years	3-5 per day	1-3 hours	Afternoon	500-2000	Many of them	5-10	To make new friends	To stay connected with people	Yes	Yes	Yes	Not at all	All the times	Yes	Trying to stop the use	21	Male	Unmarried	Muslim	Graduate Level	Unemployed including students	No income	Rural Area	Without family	66	1.6764	Smoker	Rarely	Rarely	Sometimes	Sometimes	Rarely	Never	Often	Often	Not at all	Not at all	Several days	Several days	Not at all	Not at all	Several days	Not at all	Not at all
2021-03-07 19:32:25	Yes	Facebook	Mobile Phone	Broadband (Wi-Fi)	2-5 years	3-5 per day	3-5 hours	Frequently at anytime	500-2000	Many of them	5-10	To make new friends	To stay connected with people	Yes	Yes	Yes	Not at all	Never	Yes	Not trying	19	Male	Unmarried	Muslim	Secondary Level	Unemployed including students	No income	Rural Area	With family	66	1.6764	Non-smoker	Rarely	Never	Rarely	Never	Sometimes	Sometimes	Sometimes	Sometimes	Several days	Several days	Several days	Several days	Several days	Several days	Not at all	Several days	Several days
2021-03-07 18:59:21	Yes	Facebook	Mobile Phone	Broadband (Wi-Fi)	2-5 years	3-5 per day	3-5 hours	Morning	500-2000	Few of them	5-10	For time pass	Get pleasure from funny posts/ memes	Yes	Yes	Yes	Sometimes	All the times	No	Not trying	19	Male	Unmarried	Muslim	Primary level	Daily labor/driver/housemaid	10,000-40,000 Tk	Rural Area	With family	66	1.6764	Smoker	Never	Rarely	Sometimes	Sometimes	Sometimes	Sometimes	Rarely	Rarely	Not at all	Several days	Not at all	Nearly everyday	Several days	Not at all	Nearly everyday	Several days	Not at all
2021-02-22 12:41:45	Yes	Facebook	Mobile Phone	Broadband (Wi-Fi)	5-10 years	3-5 per day	More than 5 hours	Frequently at anytime	500-2000	Many of them	5-10	For time pass	Get pleasure from funny posts/ memes	Yes	No	Yes	Sometimes	Never	No	Trying to reduce the use	25	Female	Unmarried	Muslim	Graduate Level	Doctor	10,000-40,000 Tk	Urban Area	With family	66	1.6764	Smoker	Often	Often	Often	Often	Often	Sometimes	Rarely	Never	Nearly everyday	Nearly everyday	Nearly everyday	Several days	Several days	Not at all	Not at all	Not at all	Not at all
2021-02-19 10:55:08	Yes	Facebook	Mobile Phone	Broadband (Wi-Fi)	5-10 years	More than 5 per day	1-3 hours	Frequently at anytime	500-2000	Many of them	More than 20	To stay connected with people	To stay connected with people	Yes	Yes	Yes	Sometimes	Never	No	Not trying	2701710148674	Male	Unmarried	Muslim	Graduate Level	Private job	10,000-40,000 Tk	Urban Area	Without family	62.3	1.6256	Non-smoker	Never	Often	Never	Sometimes	Never	Never	Sometimes	Never	Nearly everyday	Several days	Not at all	Several days	Nearly everyday	Not at all	Nearly everyday	Half of days	Not at all
2021-03-01 00:05:54	Yes	Facebook	Mobile Phone	Mobile data	Less than 2-year	Less than 1 per day	Less than 1 hour	Night to late night	Less than 500	Most of them	Less than 5	To stay connected with people	Updates of current affairs/news	No	No	No	Not at all	Most of the times	Yes	Not trying	55	Female	Widow	Hindu	Primary level	Daily labor/driver/housemaid	10,000-40,000 Tk	Rural Area	With family	55	1.524	Non-smoker	Sometimes	Sometimes	Sometimes	Sometimes	Rarely	Rarely	Sometimes	Rarely	Not at all	Several days	Not at all	Not at all	Several days	Not at all	Several days	Several days	Several days
2021-02-21 13:37:15	Yes	Facebook	Mobile Phone	Broadband (Wi-Fi)	5-10 years	3-5 per day	More than 5 hours	Frequently at anytime	2000-4000	Most of them	Less than 5	For time pass	Get pleasure from funny posts/ memes	Yes	Yes	Yes	Sometimes	Most of the times	Yes	Not trying	21	Female	Unmarried	Muslim	Graduate Level	Unemployed including students	No income	Urban Area	With family	55	1.524	Smoker	Often	Sometimes	Often	Often	Often	Sometimes	Often	Rarely	Not at all	Nearly everyday	Nearly everyday	Nearly everyday	Nearly everyday	Nearly everyday	Nearly everyday	Nearly everyday	Nearly everyday
2021-02-22 10:28:55	Yes	Facebook	Mobile Phone	Broadband (Wi-Fi)	2-5 years	More than 5 per day	1-3 hours	Frequently at anytime	500-2000	Many of them	More than 20	To stay connected with people	To stay connected with people	Yes	No	Yes	Sometimes	Never	Yes	Not trying	27	Female	Unmarried	Muslim	Masters or above	Private job	10,000-40,000 Tk	Rural Area	With family	57	1.5494	Non-smoker	Sometimes	Often	Never	Never	Never	Sometimes	Never	Never	Several days	Several days	Not at all	Several days	Not at all	Not at all	Not at all	Several days	Not at all
2021-03-07 20:52:25	Yes	Facebook	Laptop	Broadband (Wi-Fi)	2-5 years	3-5 per day	3-5 hours	Evening	Less than 500	Many of them	5-10	For time pass	Updates of people	Yes	No	No	Not at all	Never	Yes	Trying to stop the use	19	Male	Unmarried	Muslim	Secondary Level	Unemployed including students	No income	Rural Area	With family	57	1.5494	Smoker	Never	Never	Never	Never	Never	Rarely	Sometimes	Sometimes	Several days	Not at all	Nearly everyday	Several days	Several days	Several days	Several days	Not at all	Several days
2021-03-07 15:00:45	Yes	Facebook	Mobile Phone	Broadband (Wi-Fi)	More than 10 years	More than 5 per day	More than 5 hours	Night to late night	Less than 500	All of them	More than 20	To stay connected with people	To stay connected with people	Yes	No	No	Not at all	Most of the times	Yes	Trying to reduce the use	25	Male	Unmarried	Muslim	Graduate Level	Private job	10,000-40,000 Tk	Urban Area	With family	57	1.5494	Smoker	Sometimes	Sometimes	Sometimes	Sometimes	Sometimes	Sometimes	Sometimes	Sometimes	Several days	Several days	Several days	Several days	Several days	Several days	Several days	Several days	Several days
2021-02-22 12:40:59	Yes	Facebook	Mobile Phone	Mobile data	5-10 years	1-2 per day	3-5 hours	Night to late night	500-2000	Most of them	5-10	For time pass	Updates of current affairs/news	Yes	No	Yes	Always	All the times	Yes	Trying to reduce the use	27	Female	Married	Muslim	Graduate Level	Private job	10,000-40,000 Tk	Urban Area	With family	57	1.5494	Non-smoker	Rarely	Rarely	Rarely	Rarely	Rarely	Rarely	Rarely	Rarely	Not at all	Not at all	Not at all	Not at all	Not at all	Not at all	Not at all	Not at all	Not at all
2021-02-22 12:37:36	Yes	Facebook	Mobile Phone	Mobile data	5-10 years	Less than 1 per day	1-3 hours	Frequently at anytime	Less than 500	Most of them	5-10	To stay connected with people	Updates of current affairs/news	Yes	No	Yes	Sometimes	Most of the times	Yes	Trying to reduce the use	27	Female	Unmarried	Muslim	Graduate Level	Private job	10,000-40,000 Tk	Urban Area	With family	57	1.5494	Non-smoker	Rarely	Rarely	Rarely	Rarely	Rarely	Rarely	Rarely	Rarely	Not at all	Not at all	Not at all	Not at all	Not at all	Not at all	Not at all	Not at all	Not at all
2021-02-19 23:49:12	Yes	Facebook	Mobile Phone	Broadband (Wi-Fi)	5-10 years	Less than 1 per day	1-3 hours	Night to late night	More than 4000	Most of them	More than 20	To stay connected with people	To stay connected with people	Yes	No	Yes	Sometimes	Most of the times	Yes	Trying to reduce the use	22	Male	Unmarried	Muslim	Graduate Level	Unemployed including students	10,000-40,000 Tk	Urban Area	With family	73	1.7526	Non-smoker	Sometimes	Sometimes	Sometimes	Sometimes	Sometimes	Sometimes	Often	Rarely	Several days	Several days	Half of days	Several days	Several days	Not at all	Several days	Several days	Several days
2021-02-20 21:15:29	Yes	Facebook	Mobile Phone	Broadband (Wi-Fi)	5-10 years	Less than 1 per day	3-5 hours	Frequently at anytime	Less than 500	Most of them	More than 20	For time pass	Motivational/ informative contents	No	No	Yes	Sometimes	Most of the times	Yes	Trying to reduce the use	27	Female	Unmarried	Muslim	Graduate Level	Private job	10,000-40,000 Tk	Urban Area	With family	59	1.5748	Non-smoker	Never	Never	Never	Rarely	Sometimes	Sometimes	Never	Never	Nearly everyday	Several days	Several days	Several days	Not at all	Not at all	Not at all	Not at all	Not at all
2021-02-22 13:42:03	Yes	Facebook	Mobile Phone	Broadband (Wi-Fi)	More than 10 years	Less than 1 per day	More than 5 hours	Frequently at anytime	500-2000	All of them	More than 20	For time pass	Get pleasure from funny posts/ memes	Yes	No	Yes	Sometimes	Never	No	Not trying	27	Female	Married	Muslim	Graduate Level	Unemployed including students	No income	Urban Area	With family	59	1.5748	Non-smoker	Never	Never	Never	Never	Never	Never	Never	Often	Several days	Several days	Several days	Several days	Several days	Several days	Not at all	Not at all	Several days
2021-02-21 15:32:06	Yes	Facebook	Mobile Phone	Broadband (Wi-Fi)	5-10 years	Less than 1 per day	1-3 hours	Frequently at anytime	500-2000	Most of them	More than 20	To stay connected with people	Updates of current affairs/news	Yes	No	Yes	Sometimes	Never	Yes	Trying to reduce the use	26	Male	Unmarried	Muslim	Graduate Level	Private job	10,000-40,000 Tk	Urban Area	Without family	71	1.7272	Non-smoker	Sometimes	Rarely	Never	Never	Never	Never	Never	Sometimes	Not at all	Not at all	Not at all	Not at all	Not at all	Not at all	Not at all	Not at all	Not at all
2021-03-06 12:31:32	Yes	Facebook	Mobile Phone	Broadband (Wi-Fi)	5-10 years	3-5 per day	More than 5 hours	Night to late night	2000-4000	Many of them	More than 20	To stay connected with people	To stay connected with people	No	No	Yes	Not at all	Never	Yes	Trying to reduce the use	35	Male	Married	Muslim	Graduate Level	Private job	10,000-40,000 Tk	Rural Area	With family	71	1.7272	Non-smoker	Sometimes	Sometimes	Sometimes	Sometimes	Sometimes	Rarely	Sometimes	Sometimes	Several days	Several days	Not at all	Not at all	Not at all	Not at all	Half of days	Half of days	Not at all
2021-03-07 23:04:54	Yes	Snapchat	Tablet	Broadband (Wi-Fi)	Less than 2-year	More than 5 per day	3-5 hours	Afternoon	500-2000	Most of them	10-20	To stay connected with people	Get pleasure from funny posts/ memes	Yes	Yes	No	Sometimes	Never	No	Not trying	22	Female	Married	Muslim	Secondary Level	Unemployed including students	No income	Rural Area	With family	61	1.6002	Non-smoker	Sometimes	Rarely	Sometimes	Sometimes	Never	Rarely	Sometimes	Often	Not at all	Not at all	Not at all	Several days	Not at all	Not at all	Half of days	Several days	Not at all
2021-02-22 12:19:31	Yes	Facebook	Mobile Phone	Broadband (Wi-Fi)	More than 10 years	Less than 1 per day	More than 5 hours	Frequently at anytime	Less than 500	Many of them	Less than 5	For time pass	Updates of current affairs/news	Yes	No	No	Sometimes	Never	Yes	Trying to reduce the use	27	Female	Married	Muslim	Graduate Level	Unemployed including students	No income	Urban Area	With family	61	1.6002	Non-smoker	Never	Never	Never	Never	Never	Never	Sometimes	Often	Several days	Several days	Several days	Several days	Not at all	Several days	Not at all	Not at all	Not at all
2021-02-21 19:14:20	Yes	Facebook	Desktop	Broadband (Wi-Fi)	5-10 years	1-2 per day	3-5 hours	Frequently at anytime	500-2000	Most of them	5-10	Running business	Updates of current affairs/news	Yes	No	No	Sometimes	Never	No	Trying to reduce the use	28	Male	Unmarried	Muslim	Masters or above	Private job	40,000-70,000 Tk	Urban Area	Without family	69	1.7018	Smoker	Rarely	Rarely	Rarely	Rarely	Rarely	Rarely	Rarely	Rarely	Several days	Not at all	Not at all	Several days	Several days	Not at all	Not at all	Several days	Not at all
2021-02-13 21:00:21	Yes	Facebook	Mobile Phone	Broadband (Wi-Fi)	5-10 years	3-5 per day	Less than 1 hour	Frequently at anytime	Less than 500	All of them	5-10	To stay connected with people	Get pleasure from funny posts/ memes	No	No	Yes	Sometimes	Most of the times	Yes	Trying to reduce the use	27	Male	Unmarried	Muslim	Masters or above	Unemployed including students	No income	Urban Area	With family	69	1.7018	Non-smoker	Often	Sometimes	Often	Often	Often	Often	Often	Rarely	Several days	Nearly everyday	Several days	Several days	Not at all	Nearly everyday	Nearly everyday	Nearly everyday	Nearly everyday
2021-02-13 21:00:45	Yes	Facebook	Mobile Phone	Broadband (Wi-Fi)	5-10 years	3-5 per day	Less than 1 hour	Frequently at anytime	Less than 500	All of them	5-10	To stay connected with people	Get pleasure from funny posts/ memes	No	No	Yes	Sometimes	Most of the times	Yes	Trying to reduce the use	27	Male	Unmarried	Muslim	Masters or above	Unemployed including students	No income	Urban Area	With family	69	1.7018	Non-smoker	Often	Sometimes	Often	Often	Often	Often	Often	Rarely	Several days	Nearly everyday	Several days	Several days	Not at all	Nearly everyday	Nearly everyday	Nearly everyday	Nearly everyday
2021-02-22 12:13:07	Yes	Facebook	Mobile Phone	Broadband (Wi-Fi)	5-10 years	More than 5 per day	More than 5 hours	Frequently at anytime	500-2000	Many of them	More than 20	For time pass	Ducks	Yes	No	Yes	Sometimes	Never	No	Not trying	23	Male	Unmarried	Muslim	Graduate Level	Unemployed including students	No income	Urban Area	With family	63	1.6256	Non-smoker	Sometimes	Rarely	Often	Sometimes	Never	Rarely	Sometimes	Never	Several days	Half of days	Nearly everyday	Several days	Not at all	Not at all	Not at all	Not at all	Not at all
2021-02-21 07:18:39	Yes	Facebook	Mobile Phone	Broadband (Wi-Fi)	More than 10 years	Less than 1 per day	Less than 1 hour	Frequently at anytime	Less than 500	All of them	Less than 5	For time pass	Get pleasure from funny posts/ memes	Yes	No	No	Sometimes	Most of the times	No	Not trying	27	Female	Unmarried	Muslim	Masters or above	Unemployed including students	40,000-70,000 Tk	Urban Area	Without family	63	1.6256	Non-smoker	Often	Never	Sometimes	Never	Rarely	Never	Never	Often	Half of days	Nearly everyday	Nearly everyday	Half of days	Nearly everyday	Nearly everyday	Nearly everyday	Not at all	Several days
2021-02-26 21:45:49	Yes	WhatsApp	Mobile Phone	Mobile data	5-10 years	3-5 per day	1-3 hours	Frequently at anytime	Less than 500	All of them	Less than 5	Running business	Updates of people	Yes	No	No	Not at all	Most of the times	No	Trying to reduce the use	27	Male	Unmarried	Muslim	Graduate Level	Self-employed/Entrepreneur/Business	40,000-70,000 Tk	Rural Area	With family	67	1.6764	Smoker	Never	Never	Never	Never	Rarely	Rarely	Rarely	Often	Half of days	Half of days	Not at all	Not at all	Not at all	Half of days	Half of days	Several days	Several days
2021-02-22 23:30:11	Yes	Facebook	Mobile Phone	Broadband (Wi-Fi)	5-10 years	1-2 per day	3-5 hours	Frequently at anytime	500-2000	Many of them	More than 20	For time pass	To stay connected with people	Yes	No	Yes	Sometimes	Never	No	Not trying	27	Male	Unmarried	Muslim	Masters or above	Private job	10,000-40,000 Tk	Urban Area	With family	67	1.6764	Smoker	Never	Never	Never	Never	Never	Never	Never	Never	Not at all	Not at all	Not at all	Not at all	Not at all	Not at all	Not at all	Not at all	Not at all
2021-03-07 20:52:24	Yes	Facebook	Desktop	Broadband (Wi-Fi)	2-5 years	Less than 1 per day	3-5 hours	Frequently at anytime	500-2000	Few of them	10-20	To make new friends	To stay connected with people	Yes	No	Yes	Always	All the times	No	Not trying	18	Male	Unmarried	Muslim	Secondary Level	Unemployed including students	No income	Rural Area	With family	65	1.651	Smoker	Rarely	Rarely	Rarely	Rarely	Rarely	Sometimes	Sometimes	Sometimes	Not at all	Not at all	Not at all	Not at all	Not at all	Not at all	Not at all	Not at all	Not at all
2021-03-07 14:44:21	Yes	Facebook	Mobile Phone	Broadband (Wi-Fi)	5-10 years	Less than 1 per day	3-5 hours	Frequently at anytime	Less than 500	Many of them	10-20	To stay connected with people	Updates of people	Yes	Yes	Yes	Sometimes	Most of the times	Yes	Trying to reduce the use	31	Male	Married	Muslim	Masters or above	Private job	10,000-40,000 Tk	Urban Area	With family	65	1.651	Non-smoker	Sometimes	Sometimes	Sometimes	Sometimes	Sometimes	Sometimes	Sometimes	Sometimes	Half of days	Several days	Several days	Several days	Several days	Several days	Several days	Several days	Several days
2021-02-22 19:14:27	Yes	Facebook	Mobile Phone	Mobile data	2-5 years	Less than 1 per day	1-3 hours	Evening	Less than 500	Many of them	Less than 5	For time pass	Updates of people	Yes	Yes	No	Sometimes	Never	Yes	Not trying	36	Female	Married	Muslim	Secondary Level	Unemployed including students	No income	Rural Area	With family	65	1.651	Non-smoker	Sometimes	Sometimes	Rarely	Rarely	Rarely	Sometimes	Often	Rarely	Half of days	Half of days	Half of days	Several days	Several days	Several days	Not at all	Several days	Several days
2021-02-16 21:52:07	Yes	Facebook	Mobile Phone	Broadband (Wi-Fi)	More than 10 years	Less than 1 per day	3-5 hours	Frequently at anytime	500-2000	Most of them	5-10	To stay connected with people	Updates of people	Yes	No	Yes	Sometimes	Most of the times	Yes	Not trying	30	Female	Married	Muslim	Masters or above	Private job	40,000-70,000 Tk	Urban Area	With family	65	1.651	Non-smoker	Never	Never	Never	Never	Never	Never	Often	Often	Several days	Several days	Not at all	Several days	Several days	Several days	Not at all	Not at all	Not at all
2021-03-07 14:32:30	Yes	Facebook	Mobile Phone	Broadband (Wi-Fi)	5-10 years	Less than 1 per day	More than 5 hours	Night to late night	500-2000	Many of them	More than 20	To stay connected with people	Updates of people	Yes	Yes	Yes	Not at all	Most of the times	Yes	Trying to reduce the use	25	Female	Married	Muslim	Graduate Level	Unemployed including students	No income	Rural Area	With family	65	1.651	Non-smoker	Sometimes	Sometimes	Sometimes	Sometimes	Sometimes	Sometimes	Sometimes	Sometimes	Half of days	Half of days	Half of days	Half of days	Half of days	Half of days	Half of days	Half of days	Half of days
2021-03-07 20:47:43	Yes	Twitter	Tablet	Broadband (Wi-Fi)	Less than 2-year	3-5 per day	1-3 hours	Evening	500-2000	Many of them	10-20	To stay connected with people	To stay connected with people	Yes	Yes	Yes	Sometimes	Never	Yes	Trying to reduce the use	19	Female	Unmarried	Muslim	Secondary Level	Unemployed including students	No income	Rural Area	With family	55.5	1.524	Non-smoker	Never	Sometimes	Often	Sometimes	Sometimes	Sometimes	Sometimes	Often	Not at all	Not at all	Half of days	Several days	Several days	Not at all	Nearly everyday	Not at all	Not at all
2021-02-20 10:46:40	Yes	Facebook	Mobile Phone	Broadband (Wi-Fi)	More than 10 years	More than 5 per day	1-3 hours	Frequently at anytime	500-2000	Many of them	10-20	To stay connected with people	Updates of current affairs/news	Yes	No	Yes	Sometimes	Most of the times	No	Not trying	26	Male	Unmarried	Muslim	Masters or above	Self-employed/Entrepreneur/Business	No income	Urban Area	With family	80	1.8288	Non-smoker	Sometimes	Sometimes	Sometimes	Sometimes	Sometimes	Often	Rarely	Often	Several days	Half of days	Several days	Not at all	Several days	Half of days	Nearly everyday	Not at all	Not at all
2021-03-07 22:42:25	Yes	Facebook	Tablet	Broadband (Wi-Fi)	5-10 years	3-5 per day	3-5 hours	Evening	2000-4000	Many of them	10-20	To stay connected with people	Updates of current affairs/news	Yes	Yes	No	Sometimes	Never	Yes	Trying to reduce the use	18	Female	Unmarried	Muslim	Secondary Level	Unemployed including students	No income	Rural Area	With family	54	1.4986	Non-smoker	Sometimes	Sometimes	Sometimes	Never	Rarely	Sometimes	Sometimes	Sometimes	Not at all	Several days	Not at all	Not at all	Not at all	Not at all	Not at all	Not at all	Not at all
2021-02-20 21:42:24	Yes	Facebook	Mobile Phone	Broadband (Wi-Fi)	More than 10 years	Less than 1 per day	1-3 hours	Night to late night	500-2000	Many of them	More than 20	For time pass	Get pleasure from funny posts/ memes	Yes	No	Yes	Sometimes	Never	Yes	Trying to reduce the use	25	Male	Unmarried	Muslim	Masters or above	Unemployed including students	No income	Urban Area	With family	67	1.669	Smoker	Often	Sometimes	Sometimes	Often	Sometimes	Often	Sometimes	Rarely	Nearly everyday	Half of days	Nearly everyday	Nearly everyday	Nearly everyday	Several days	Several days	Nearly everyday	Not at all
2021-03-08 11:05:27	Yes	Facebook	Desktop	Broadband (Wi-Fi)	Less than 2-year	1-2 per day	1-3 hours	Evening	Less than 500	Many of them	Less than 5	For time pass	Get pleasure from funny posts/ memes	Yes	Yes	Yes	Not at all	Most of the times	No	Not trying	15	Male	Unmarried	Muslim	Primary level	Unemployed including students	No income	Rural Area	With family	47	1.397	Non-smoker	Sometimes	Sometimes	Never	Never	Never	Rarely	Sometimes	Often	Nearly everyday	Not at all	Half of days	Several days	Several days	Not at all	Not at all	Not at all	Not at all
2021-02-27 23:13:07	Yes	Facebook	Mobile Phone	Broadband (Wi-Fi)	5-10 years	More than 5 per day	More than 5 hours	Night to late night	500-2000	All of them	More than 20	To stay connected with people	Updates of people	Yes	Yes	Yes	Sometimes	Never	No	Trying to reduce the use	23	Male	Unmarried	Muslim	Masters or above	Unemployed including students	No income	Urban Area	Without family	74	1.7526	Smoker	Sometimes	Sometimes	Sometimes	Sometimes	Sometimes	Sometimes	Sometimes	Sometimes	Several days	Several days	Several days	Several days	Several days	Several days	Several days	Several days	Several days
2021-02-22 02:53:05	Yes	Facebook	Mobile Phone	Broadband (Wi-Fi)	5-10 years	1-2 per day	More than 5 hours	Frequently at anytime	500-2000	Many of them	More than 20	Running business	Get pleasure from funny posts/ memes	Yes	No	No	Sometimes	Never	No	Not trying	25	Female	Unmarried	Muslim	Masters or above	Self-employed/Entrepreneur/Business	10,000-40,000 Tk	Urban Area	With family	56	1.524	Non-smoker	Rarely	Rarely	Sometimes	Rarely	Rarely	Sometimes	Often	Often	Nearly everyday	Several days	Several days	Several days	Several days	Not at all	Not at all	Not at all	Not at all
2021-03-01 10:20:35	Yes	Facebook	Mobile Phone	Mobile data	2-5 years	1-2 per day	1-3 hours	Morning	2000-4000	Few of them	10-20	To make new friends	Get pleasure from funny posts/ memes	Yes	Yes	Yes	Always	All the times	Yes	Not trying	16	Male	Unmarried	Muslim	Primary level	Daily labor/driver/housemaid	10,000-40,000 Tk	Rural Area	Without family	56	1.524	Smoker	Sometimes	Rarely	Sometimes	Sometimes	Sometimes	Never	Rarely	Sometimes	Several days	Several days	Half of days	Several days	Several days	Several days	Several days	Several days	Not at all
2021-02-17 02:46:38	Yes	Facebook	Mobile Phone	Broadband (Wi-Fi)	5-10 years	Less than 1 per day	More than 5 hours	Frequently at anytime	500-2000	Many of them	More than 20	To stay connected with people	Get pleasure from funny posts/ memes	Yes	No	Yes	Sometimes	Never	No	Not trying	26	Female	Unmarried	Muslim	Masters or above	Dental surgeon	40,000-70,000 Tk	Urban Area	With family	56	1.524	Non-smoker	Sometimes	Sometimes	Sometimes	Sometimes	Sometimes	Sometimes	Sometimes	Sometimes	Several days	Several days	Several days	Several days	Several days	Not at all	Several days	Not at all	Not at all
2021-02-25 14:27:53	Yes	Facebook	Mobile Phone	Broadband (Wi-Fi)	2-5 years	1-2 per day	3-5 hours	Frequently at anytime	Less than 500	Most of them	More than 20	To stay connected with people	Get pleasure from funny posts/ memes	Yes	No	No	Sometimes	Never	Yes	Trying to reduce the use	24	Female	Unmarried	Muslim	Graduate Level	Unemployed including students	No income	Urban Area	With family	56	1.524	Smoker	Sometimes	Sometimes	Sometimes	Sometimes	Often	Sometimes	Often	Often	Several days	Several days	Nearly everyday	Several days	Several days	Several days	Half of days	Several days	Half of days
2021-02-28 00:15:03	Yes	Facebook	Mobile Phone	Mobile data	5-10 years	1-2 per day	Less than 1 hour	Frequently at anytime	500-2000	Many of them	5-10	For time pass	Updates of people	Yes	Yes	Yes	Not at all	All the times	Yes	Trying to stop the use	35	Male	Married	Muslim	Masters or above	Govt. job	10,000-40,000 Tk	Urban Area	With family	72	1.7272	Smoker	Rarely	Rarely	Rarely	Rarely	Rarely	Rarely	Rarely	Rarely	Several days	Several days	Several days	Several days	Several days	Several days	Several days	Several days	Several days
2021-03-07 00:43:05	Yes	Facebook	Mobile Phone	Broadband (Wi-Fi)	More than 10 years	Less than 1 per day	1-3 hours	Frequently at anytime	500-2000	Many of them	More than 20	To stay connected with people	To stay connected with people	Yes	No	Yes	Sometimes	Never	Yes	Trying to reduce the use	31	Male	Unmarried	Muslim	Masters or above	Govt. job	Above 70,000 Tk	Urban Area	With family	72	1.7272	Smoker	Sometimes	Never	Never	Never	Rarely	Rarely	Rarely	Rarely	Nearly everyday	Half of days	Nearly everyday	Nearly everyday	Several days	Several days	Several days	Several days	Not at all
2021-02-22 15:55:25	Yes	Facebook	Mobile Phone	Broadband (Wi-Fi)	More than 10 years	Less than 1 per day	Less than 1 hour	Evening	Less than 500	Many of them	Less than 5	Running business	To buy products from various online pages/groups	Yes	No	No	Sometimes	Never	No	Not trying	25	Female	Married	Muslim	Graduate Level	Private job and self taught makeup artist	10,000-40,000 Tk	Urban Area	With family	58	1.5494	Smoker	Rarely	Never	Never	Never	Never	Never	Never	Often	Not at all	Not at all	Several days	Several days	Several days	Not at all	Not at all	Not at all	Not at all
2021-03-02 13:04:48	Yes	Facebook	Mobile Phone	Broadband (Wi-Fi)	5-10 years	More than 5 per day	More than 5 hours	Frequently at anytime	500-2000	Most of them	More than 20	To stay connected with people	To stay connected with people	Yes	No	No	Sometimes	Never	No	Trying to reduce the use	24	Female	Unmarried	Muslim	Graduate Level	Self-employed/Entrepreneur/Business	10,000-40,000 Tk	Rural Area	With family	58	1.5494	Non-smoker	Rarely	Sometimes	Rarely	Never	Sometimes	Rarely	Sometimes	Rarely	Not at all	Several days	Several days	Several days	Half of days	Not at all	Not at all	Several days	Not at all
2021-02-21 16:54:45	Yes	Facebook	Mobile Phone	Broadband (Wi-Fi)	5-10 years	Less than 1 per day	More than 5 hours	Frequently at anytime	Less than 500	Few of them	More than 20	For time pass	Updates of current affairs/news	Yes	No	No	Sometimes	Most of the times	Yes	Trying to reduce the use	25	Female	Unmarried	Muslim	Masters or above	Private job	10,000-40,000 Tk	Urban Area	With family	70	1.7018	Non-smoker	Rarely	Never	Rarely	Never	Never	Never	Often	Sometimes	Several days	Not at all	Several days	Several days	Several days	Several days	Several days	Not at all	Not at all
2021-02-04 14:06:10	Yes	Facebook	Mobile Phone	Broadband (Wi-Fi)	5-10 years	Less than 1 per day	More than 5 hours	Frequently at anytime	500-2000	Most of them	5-10	To stay connected with people	Updates of people	Yes	No	Yes	Sometimes	Most of the times	Yes	Yes, I am trying and I have reduced using it	24	Female	Unmarried	Muslim	Higher secondary level	Self-employed/Entrepreneur/Business	10,000-40,000 Tk	Urban Area	With family	70	1.7018	Non-smoker	Sometimes	Sometimes	Sometimes	Rarely	Sometimes	Often	Often	Sometimes	Several days	Nearly everyday	Nearly everyday	Half of days	Half of days	Half of days	Several days	Half of days	Half of days
2021-02-20 22:30:18	Yes	Facebook	Mobile Phone	Mobile data	5-10 years	Less than 1 per day	3-5 hours	Frequently at anytime	500-2000	Most of them	More than 20	To stay connected with people	To stay connected with people	Yes	No	Yes	Sometimes	Never	No	Not trying	26	Male	Unmarried	Muslim	Masters or above	Private job	10,000-40,000 Tk	Urban Area	Without family	70	1.7018	Smoker	Rarely	Never	Sometimes	Sometimes	Sometimes	Rarely	Often	Often	Several days	Half of days	Several days	Half of days	Half of days	Half of days	Half of days	Half of days	Half of days
2021-02-16 20:52:06	Yes	Facebook	Mobile Phone	Broadband (Wi-Fi)	5-10 years	Less than 1 per day	3-5 hours	Frequently at anytime	500-2000	Many of them	10-20	For time pass	Updates of people	Yes	No	Yes	Sometimes	All the times	No	Not trying	25	Female	Unmarried	Muslim	Masters or above	Private job	40,000-70,000 Tk	Urban Area	With family	70	1.7018	Non-smoker	Often	Sometimes	Sometimes	Sometimes	Often	Often	Never	Sometimes	Nearly everyday	Nearly everyday	Several days	Nearly everyday	Several days	Nearly everyday	Nearly everyday	Half of days	Several days
2021-02-26 18:22:09	Yes	Facebook	Mobile Phone	Mobile data	2-5 years	Less than 1 per day	Less than 1 hour	Frequently at anytime	Less than 500	Few of them	Less than 5	To stay connected with people	To stay connected with people	Yes	No	No	Sometimes	Never	Yes	Not trying	23	Male	Unmarried	Hindu	Masters or above	Private job	10,000-40,000 Tk	Urban Area	With family	70	1.7018	Non-smoker	Never	Never	Never	Never	Never	Never	Never	Never	Not at all	Not at all	Not at all	Not at all	Not at all	Not at all	Not at all	Not at all	Not at all
2021-02-20 00:22:01	Yes	Facebook	Mobile Phone	Broadband (Wi-Fi)	5-10 years	Less than 1 per day	3-5 hours	Frequently at anytime	500-2000	Many of them	5-10	To stay connected with people	Updates of current affairs/news	No	No	Yes	Sometimes	Most of the times	Yes	Not trying	21	Male	Unmarried	Muslim	Graduate Level	Unemployed including students	No income	Urban Area	With family	70	1.7018	Non-smoker	Never	Never	Never	Never	Rarely	Rarely	Often	Often	Half of days	Several days	Several days	Not at all	Not at all	Several days	Several days	Not at all	Not at all
2021-02-25 10:22:42	Yes	Facebook	Mobile Phone	Broadband (Wi-Fi)	5-10 years	Less than 1 per day	1-3 hours	Frequently at anytime	500-2000	Many of them	More than 20	To stay connected with people	Updates of current affairs/news	No	No	Yes	Sometimes	Most of the times	Yes	Trying to reduce the use	27	Female	Married	Muslim	Graduate Level	Private job	Above 70,000 Tk	Urban Area	With family	70	1.7018	Non-smoker	Sometimes	Sometimes	Rarely	Sometimes	Sometimes	Sometimes	Never	Rarely	Not at all	Not at all	Not at all	Nearly everyday	Nearly everyday	Half of days	Half of days	Half of days	Several days
2021-03-04 16:40:32	Yes	WhatsApp	Mobile Phone	Mobile data	Less than 2-year	Less than 1 per day	Less than 1 hour	Frequently at anytime	Less than 500	All of them	Less than 5	To stay connected with people	To stay connected with people	Yes	Yes	Yes	Sometimes	Never	No	Not trying	16	Female	Unmarried	Muslim	Primary level	Daily labor/driver/housemaid	10,000-40,000 Tk	Rural Area	Without family	60	1.5748	Non-smoker	Never	Sometimes	Sometimes	Sometimes	Sometimes	Sometimes	Sometimes	Sometimes	Not at all	Not at all	Not at all	Not at all	Not at all	Not at all	Not at all	Not at all	Not at all
2021-02-17 01:36:15	Yes	Facebook	Mobile Phone	Broadband (Wi-Fi)	More than 10 years	1-2 per day	1-3 hours	Frequently at anytime	2000-4000	Most of them	More than 20	To stay connected with people	To stay connected with people	Yes	No	Yes	Sometimes	Most of the times	Yes	Trying to reduce the use	28	Female	Unmarried	Muslim	Masters or above	Private job	10,000-40,000 Tk	Urban Area	With family	60	1.5748	Non-smoker	Sometimes	Rarely	Rarely	Sometimes	Sometimes	Never	Never	Sometimes	Nearly everyday	Several days	Several days	Half of days	Half of days	Several days	Not at all	Several days	Not at all
2021-03-01 19:35:48	Yes	Facebook	Mobile Phone	Mobile data	Less than 2-year	Less than 1 per day	Less than 1 hour	Afternoon	Less than 500	Few of them	5-10	For time pass	Updates of current affairs/news	No	No	No	Sometimes	Never	No	Not trying	36	Female	Married	Muslim	Graduate Level	Housewife	No income	Rural Area	With family	60	1.5748	Non-smoker	Never	Never	Never	Never	Never	Never	Never	Never	Half of days	Several days	Several days	Several days	Several days	Not at all	Several days	Not at all	Not at all
2021-03-06 17:55:08	Yes	Facebook	Mobile Phone	Mobile data	Less than 2-year	Less than 1 per day	1-3 hours	Frequently at anytime	500-2000	Few of them	5-10	For time pass	Updates of people	Yes	Yes	Yes	Not at all	All the times	Yes	Trying to reduce the use	19	Male	Unmarried	Muslim	Secondary Level	Unemployed including students	No income	Rural Area	With family	60	1.5748	Non-smoker	Never	Rarely	Rarely	Sometimes	Rarely	Never	Never	Rarely	Not at all	Not at all	Several days	Several days	Several days	Not at all	Not at all	Several days	Not at all
2021-02-22 16:38:40	Yes	Facebook	Mobile Phone	Broadband (Wi-Fi)	2-5 years	1-2 per day	3-5 hours	Frequently at anytime	500-2000	Most of them	10-20	To stay connected with people	To stay connected with people	Yes	No	Yes	Always	All the times	Yes	Trying to reduce the use	22	Female	Unmarried	Muslim	Graduate Level	Unemployed including students	No income	Urban Area	With family	60	1.5748	Non-smoker	Often	Sometimes	Often	Often	Often	Often	Often	Sometimes	Several days	Nearly everyday	Nearly everyday	Nearly everyday	Nearly everyday	Nearly everyday	Nearly everyday	Nearly everyday	Nearly everyday
2021-02-22 02:34:19	Yes	Facebook	Mobile Phone	Broadband (Wi-Fi)	5-10 years	Less than 1 per day	More than 5 hours	Frequently at anytime	500-2000	Most of them	Less than 5	To stay connected with people	Motivational/ informative contents	No	No	No	Sometimes	Never	Yes	Trying to reduce the use	24	Female	Married	Muslim	Graduate Level	Unemployed including students	No income	Urban Area	With family	60	1.5748	Non-smoker	Never	Never	Never	Sometimes	Never	Never	Sometimes	Often	Several days	Not at all	Nearly everyday	Several days	Nearly everyday	Not at all	Not at all	Not at all	Not at all
2021-02-26 22:12:00	Yes	Facebook	Mobile Phone	Broadband (Wi-Fi)	More than 10 years	3-5 per day	3-5 hours	Frequently at anytime	500-2000	Most of them	More than 20	To stay connected with people	Updates of current affairs/news	Yes	No	No	Always	Never	No	Not trying	34	Male	Married	Muslim	Graduate Level	Private job	Above 70,000 Tk	Urban Area	Without family	68	1.6764	Smoker	Rarely	Rarely	Never	Never	Never	Sometimes	Rarely	Often	Nearly everyday	Not at all	Not at all	Not at all	Not at all	Not at all	Not at all	Not at all	Not at all
2021-03-06 12:27:35	Yes	Facebook	Mobile Phone	Mobile data	5-10 years	More than 5 per day	3-5 hours	Frequently at anytime	500-2000	Many of them	10-20	To stay connected with people	To stay connected with people	No	No	No	Sometimes	Never	Yes	Trying to reduce the use	32	Male	Married	Muslim	Secondary Level	Self-employed/Entrepreneur/Business	10,000-40,000 Tk	Rural Area	With family	68	1.6764	Smoker	Sometimes	Sometimes	Rarely	Sometimes	Rarely	Sometimes	Sometimes	Sometimes	Half of days	Several days	Half of days	Several days	Several days	Not at all	Several days	Several days	Several days
2021-02-13 19:55:32	Yes	Facebook	Mobile Phone	Mobile data	5-10 years	More than 5 per day	3-5 hours	Frequently at anytime	500-2000	Many of them	5-10	To stay connected with people	Motivational/ informative contents	Yes	No	No	Sometimes	Never	Yes	Trying to reduce the use	28	Male	Unmarried	Muslim	Graduate Level	Unemployed including students	10,000-40,000 Tk	Rural Area	Without family	68	1.6764	Smoker	Rarely	Rarely	Sometimes	Sometimes	Sometimes	Rarely	Sometimes	Sometimes	Several days	Several days	Several days	Several days	Several days	Several days	Not at all	Several days	Several days
2021-02-19 23:54:28	Yes	Facebook	Mobile Phone	Broadband (Wi-Fi)	5-10 years	3-5 per day	1-3 hours	Frequently at anytime	500-2000	All of them	Less than 5	To stay connected with people	Motivational/ informative contents	Yes	No	No	Sometimes	Never	No	Not trying	29	Male	Unmarried	Muslim	Masters or above	Private job	10,000-40,000 Tk	Urban Area	Without family	68	1.6764	Non-smoker	Sometimes	Never	Never	Sometimes	Rarely	Never	Never	Never	Not at all	Several days	Several days	Not at all	Not at all	Not at all	Not at all	Not at all	Not at all
2021-02-20 00:19:49	Yes	Facebook	Mobile Phone	Broadband (Wi-Fi)	5-10 years	Less than 1 per day	More than 5 hours	Frequently at anytime	500-2000	Most of them	More than 20	To stay connected with people	Updates of people	Yes	No	Yes	Sometimes	Most of the times	Yes	Not trying	27	Female	Unmarried	Muslim	Graduate Level	Private job	40,000-70,000 Tk	Urban Area	With family	68	1.6764	Non-smoker	Never	Never	Never	Never	Sometimes	Rarely	Often	Often	Several days	Several days	Several days	Several days	Not at all	Half of days	Half of days	Several days	Not at all
2021-02-21 00:33:59	Yes	Facebook	Mobile Phone	Broadband (Wi-Fi)	5-10 years	3-5 per day	3-5 hours	Frequently at anytime	Less than 500	Many of them	10-20	To stay connected with people	Get pleasure from funny posts/ memes	Yes	No	No	Sometimes	Never	No	Not trying	28	Female	Unmarried	Muslim	Masters or above	Govt. job	40,000-70,000 Tk	Urban Area	With family	62	1.6002	Non-smoker	Often	Sometimes	Sometimes	Sometimes	Sometimes	Often	Sometimes	Sometimes	Nearly everyday	Nearly everyday	Several days	Nearly everyday	Several days	Several days	Nearly everyday	Nearly everyday	Several days
2021-02-22 14:40:07	Yes	Facebook	Mobile Phone	Broadband (Wi-Fi)	5-10 years	Less than 1 per day	More than 5 hours	Frequently at anytime	500-2000	Many of them	5-10	Running business	To stay connected with people	Yes	No	Yes	Sometimes	Never	No	Not trying	27	Female	Married	Muslim	Graduate Level	Self-employed/Entrepreneur/Business	Above 70,000 Tk	Urban Area	With family	62	1.6002	Non-smoker	Rarely	Rarely	Never	Rarely	Never	Rarely	Never	Often	Several days	Several days	Not at all	Half of days	Half of days	Not at all	Not at all	Not at all	Not at all
2021-03-07 19:03:15	Yes	Facebook	Desktop	Broadband (Wi-Fi)	5-10 years	1-2 per day	1-3 hours	Evening	500-2000	Many of them	5-10	To make new friends	Get pleasure from funny posts/ memes	Yes	Yes	Yes	Sometimes	Never	Yes	Trying to reduce the use	23	Female	Married	Muslim	Secondary Level	Housewife	No income	Rural Area	With family	66	1.651	Non-smoker	Rarely	Rarely	Sometimes	Sometimes	Sometimes	Rarely	Rarely	Rarely	Half of days	Half of days	Several days	Half of days	Several days	Not at all	Not at all	Not at all	Not at all
2021-03-08 09:43:37	Yes	Facebook	Mobile Phone	Mobile data	2-5 years	1-2 per day	1-3 hours	Frequently at anytime	Less than 500	Many of them	Less than 5	To make new friends	Updates of current affairs/news	No	No	Yes	Sometimes	Never	Yes	Trying to stop the use	23	Male	Unmarried	Muslim	Graduate Level	Unemployed including students	No income	Rural Area	With family	66	1.651	Non-smoker	Never	Never	Sometimes	Sometimes	Never	Never	Sometimes	Sometimes	Half of days	Not at all	Not at all	Several days	Not at all	Several days	Nearly everyday	Several days	Not at all
2021-03-05 14:58:00	Yes	Facebook	Tablet	Mobile data	2-5 years	1-2 per day	1-3 hours	Morning	500-2000	Many of them	5-10	To make new friends	Updates of current affairs/news	Yes	Yes	Yes	Sometimes	Never	Yes	Not trying	17	Female	Unmarried	Muslim	Primary level	Daily labor/driver/housemaid	10,000-40,000 Tk	Rural Area	With family	66	1.651	Non-smoker	Rarely	Rarely	Rarely	Rarely	Rarely	Sometimes	Sometimes	Sometimes	Not at all	Not at all	Not at all	Not at all	Not at all	Not at all	Not at all	Not at all	Not at all
2021-02-17 01:20:27	Yes	Facebook	Mobile Phone	Broadband (Wi-Fi)	5-10 years	Less than 1 per day	3-5 hours	Frequently at anytime	500-2000	Most of them	10-20	To stay connected with people	Updates of people	Yes	No	No	Sometimes	Most of the times	Yes	Not trying	29	Female	Married	Muslim	Graduate Level	Private job	40,000-70,000 Tk	Urban Area	With family	66	1.651	Non-smoker	Rarely	Never	Never	Rarely	Rarely	Sometimes	Sometimes	Often	Several days	Several days	Several days	Several days	Not at all	Not at all	Several days	Not at all	Not at all
2021-02-21 22:21:58	Yes	Facebook	Mobile Phone	Broadband (Wi-Fi)	More than 10 years	Less than 1 per day	Less than 1 hour	Frequently at anytime	More than 4000	All of them	More than 20	To stay connected with people	To stay connected with people	Yes	No	No	Not at all	All the times	No	Trying to reduce the use	36	Male	Married	Hindu	Graduate Level	Self-employed/Entrepreneur/Business	Above 70,000 Tk	Urban Area	With family	64	1.6256	Smoker	Never	Never	Never	Never	Never	Never	Never	Never	Not at all	Not at all	Not at all	Not at all	Not at all	Not at all	Not at all	Not at all	Not at all
2021-02-20 01:33:08	Yes	Facebook	Mobile Phone	Broadband (Wi-Fi)	More than 10 years	Less than 1 per day	3-5 hours	Night to late night	500-2000	Many of them	10-20	To stay connected with people	Updates of current affairs/news	Yes	No	Yes	Sometimes	Most of the times	No	Trying to reduce the use	23	Male	Unmarried	Muslim	Graduate Level	Unemployed including students	No income	Urban Area	With family	88	1.905	Smoker	Rarely	Rarely	Rarely	Sometimes	Sometimes	Sometimes	Rarely	Often	Half of days	Half of days	Several days	Half of days	Half of days	Several days	Several days	Not at all	Not at all
2021-02-26 17:09:28	Yes	Facebook	Mobile Phone	Broadband (Wi-Fi)	5-10 years	Less than 1 per day	1-3 hours	Evening	500-2000	Many of them	5-10	To stay connected with people	Updates of current affairs/news	Yes	No	No	Sometimes	Never	Yes	Trying to reduce the use	25	Male	Unmarried	Muslim	Graduate Level	Unemployed including students	No income	Urban Area	With family	75	1.7526	Non-smoker	Sometimes	Sometimes	Rarely	Rarely	Never	Rarely	Rarely	Rarely	Several days	Half of days	Several days	Several days	Not at all	Several days	Not at all	Not at all	Several days
2021-03-07 19:36:20	Yes	Facebook	Mobile Phone	Mobile data	Less than 2-year	1-2 per day	Less than 1 hour	Frequently at anytime	Less than 500	Many of them	Less than 5	For time pass	Updates of people	Yes	No	Yes	Sometimes	Most of the times	Yes	Trying to reduce the use	18	Female	Unmarried	Muslim	Secondary Level	Unemployed including students	No income	Rural Area	With family	55	1.4986	Smoker	Never	Never	Never	Never	Never	Never	Never	Never	Not at all	Not at all	Not at all	Not at all	Not at all	Not at all	Not at all	Not at all	Not at all
2021-03-07 18:29:05	Yes	Facebook	Mobile Phone	Mobile data	2-5 years	Less than 1 per day	Less than 1 hour	Afternoon	500-2000	Many of them	5-10	For time pass	Updates of people	Yes	Yes	Yes	Not at all	Most of the times	Yes	Trying to reduce the use	17	Male	Unmarried	Muslim	Secondary Level	Unemployed including students	No income	Rural Area	With family	55	1.4986	Non-smoker	Never	Never	Rarely	Rarely	Sometimes	Sometimes	Sometimes	Sometimes	Nearly everyday	Several days	Several days	Nearly everyday	Several days	Not at all	Nearly everyday	Not at all	Not at all
2021-02-19 19:19:06	Yes	Instagram	Mobile Phone	Broadband (Wi-Fi)	5-10 years	Less than 1 per day	More than 5 hours	Frequently at anytime	500-2000	Many of them	10-20	To stay connected with people	Updates of people	Yes	No	Yes	Sometimes	Most of the times	Yes	Trying to reduce the use	26	Female	Unmarried	Muslim	Masters or above	Unemployed including students	No income	Urban Area	With family	57	1.524	Non-smoker	Sometimes	Sometimes	Sometimes	Sometimes	Sometimes	Sometimes	Sometimes	Sometimes	Several days	Several days	Half of days	Half of days	Several days	Several days	Not at all	Not at all	Several days
2021-03-08 10:40:15	Yes	Facebook	Mobile Phone	Mobile data	2-5 years	1-2 per day	1-3 hours	Frequently at anytime	500-2000	Few of them	5-10	To make new friends	To stay connected with people	Yes	Yes	Yes	Not at all	All the times	Yes	Trying to stop the use	18	Male	Unmarried	Muslim	Secondary Level	Unemployed including students	No income	Rural Area	With family	59	1.5494	Smoker	Never	Never	Never	Never	Never	Rarely	Often	Often	Not at all	Several days	Not at all	Several days	Not at all	Not at all	Nearly everyday	Not at all	Not at all
2021-02-23 00:56:34	Yes	Facebook	Mobile Phone	Broadband (Wi-Fi)	2-5 years	Less than 1 per day	1-3 hours	Frequently at anytime	500-2000	Many of them	5-10	To stay connected with people	Updates of people	No	No	No	Not at all	Never	Yes	Trying to reduce the use	26	Female	Married	Muslim	Graduate Level	Unemployed including students	No income	Urban Area	With family	59	1.5494	Non-smoker	Sometimes	Rarely	Sometimes	Sometimes	Rarely	Sometimes	Sometimes	Sometimes	Several days	Several days	Not at all	Several days	Not at all	Not at all	Several days	Not at all	Not at all
2021-03-06 08:54:44	Yes	Facebook	Mobile Phone	Mobile data	Less than 2-year	3-5 per day	1-3 hours	Afternoon	Less than 500	Few of them	Less than 5	To make new friends	Get pleasure from funny posts/ memes	Yes	Yes	Yes	Not at all	Most of the times	Yes	Trying to reduce the use	17	Male	Unmarried	Muslim	Primary level	Daily labor/driver/housemaid	10,000-40,000 Tk	Rural Area	With family	59	1.5494	Non-smoker	Sometimes	Sometimes	Sometimes	Sometimes	Sometimes	Sometimes	Rarely	Rarely	Several days	Not at all	Half of days	Several days	Several days	Not at all	Nearly everyday	Several days	Not at all
2021-03-02 20:05:21	Yes	Facebook	Mobile Phone	Mobile data	2-5 years	1-2 per day	1-3 hours	Frequently at anytime	Less than 500	Few of them	Less than 5	For time pass	Updates of people	Yes	Yes	Yes	Sometimes	Never	Yes	Trying to reduce the use	14	Male	Unmarried	Muslim	Primary level	Unemployed including students	No income	Rural Area	With family	67	1.651	Smoker	Rarely	Never	Sometimes	Never	Rarely	Sometimes	Sometimes	Sometimes	Not at all	Not at all	Half of days	Several days	Not at all	Not at all	Half of days	Not at all	Not at all
2021-03-07 18:52:16	Yes	WhatsApp	Mobile Phone	Broadband (Wi-Fi)	2-5 years	1-2 per day	1-3 hours	Frequently at anytime	Less than 500	All of them	Less than 5	To stay connected with people	To stay connected with people	Yes	Yes	Yes	Sometimes	Never	No	Not trying	18	Female	Unmarried	Muslim	Secondary Level	Unemployed including students	No income	Rural Area	With family	67	1.651	Non-smoker	Sometimes	Sometimes	Never	Sometimes	Never	Never	Never	Never	Several days	Several days	Several days	Several days	Several days	Several days	Nearly everyday	Not at all	Not at all
2021-02-22 13:13:23	Yes	Facebook	Mobile Phone	Mobile data	More than 10 years	Less than 1 per day	1-3 hours	Frequently at anytime	500-2000	Most of them	More than 20	Running business	To stay connected with people	Yes	No	No	Sometimes	Never	No	Trying to reduce the use	27	Male	Unmarried	Muslim	Masters or above	Private job	40,000-70,000 Tk	Urban Area	With family	80	1.8034	Non-smoker	Rarely	Never	Never	Never	Never	Never	Never	Often	Not at all	Not at all	Not at all	Not at all	Several days	Not at all	Not at all	Not at all	Not at all
2021-02-20 00:46:34	Yes	Facebook	Mobile Phone	Broadband (Wi-Fi)	5-10 years	Less than 1 per day	1-3 hours	Frequently at anytime	500-2000	Many of them	More than 20	To stay connected with people	Updates of current affairs/news	Yes	Yes	Yes	Sometimes	Never	Yes	Trying to stop the use	24	Male	Unmarried	Muslim	Graduate Level	Unemployed including students	No income	Urban Area	With family	80	1.8034	Non-smoker	Never	Never	Never	Never	Never	Never	Never	Rarely	Not at all	Several days	Not at all	Several days	Several days	Several days	Several days	Several days	Not at all
2021-02-20 20:41:27	Yes	Facebook	Mobile Phone	Broadband (Wi-Fi)	2-5 years	More than 5 per day	More than 5 hours	Night to late night	Less than 500	Few of them	10-20	For time pass	To stay connected with people	Yes	No	Yes	Sometimes	Most of the times	Yes	Trying to reduce the use	27	Female	Married	Muslim	Masters or above	Unemployed including students	No income	Urban Area	With family	63	1.6002	Non-smoker	Sometimes	Never	Rarely	Sometimes	Rarely	Rarely	Sometimes	Often	Half of days	Half of days	Half of days	Half of days	Several days	Nearly everyday	Nearly everyday	Nearly everyday	Not at all
2021-02-20 19:03:54	Yes	Facebook	Laptop	Broadband (Wi-Fi)	5-10 years	Less than 1 per day	1-3 hours	Afternoon	Less than 500	Many of them	Less than 5	To stay connected with people	Updates of current affairs/news	No	No	Yes	Sometimes	Never	Yes	Not trying	49	Male	Married	Muslim	Secondary Level	Govt. job	10,000-40,000 Tk	Urban Area	With family	85	1.8542	Non-smoker	Sometimes	Sometimes	Sometimes	Sometimes	Sometimes	Sometimes	Sometimes	Never	Several days	Several days	Several days	Nearly everyday	Not at all	Several days	Not at all	Several days	Half of days
2021-02-19 23:59:39	Yes	Facebook	Mobile Phone	Broadband (Wi-Fi)	5-10 years	Less than 1 per day	Less than 1 hour	Frequently at anytime	Less than 500	Most of them	5-10	For time pass	Get pleasure from funny posts/ memes	Yes	No	Yes	Sometimes	Most of the times	No	Not trying	20	Male	Unmarried	Muslim		Unemployed including students	No income	Urban Area	With family	85	1.8542	Non-smoker	Sometimes	Sometimes	Sometimes	Sometimes	Rarely	Rarely	Sometimes	Sometimes	Nearly everyday	Nearly everyday	Nearly everyday	Nearly everyday	Half of days	Nearly everyday	Half of days	Half of days	Nearly everyday
2021-02-20 22:51:26	Yes	Facebook	Mobile Phone	Mobile data	More than 10 years	Less than 1 per day	1-3 hours	Frequently at anytime	Less than 500	Most of them	5-10	To stay connected with people	Get pleasure from funny posts/ memes	No	No	No	Sometimes	Never	Yes	Trying to stop the use	27	Female	Unmarried	Muslim	Masters or above	Private job	10,000-40,000 Tk	Urban Area	With family	63.5	1.6002	Non-smoker	Rarely	Never	Rarely	Rarely	Never	Rarely	Never	Never	Half of days	Several days	Several days	Not at all	Several days	Not at all	Several days	Not at all	Half of days
2021-02-26 21:15:03	Yes	Facebook	Mobile Phone	Broadband (Wi-Fi)	5-10 years	Less than 1 per day	1-3 hours	Frequently at anytime	500-2000	Most of them	More than 20	To stay connected with people	Get pleasure from funny posts/ memes	No	No	No	Sometimes	Never	Yes	Trying to reduce the use	24	Male	Unmarried	Muslim	Graduate Level	Unemployed including students	No income	Rural Area	With family	74	1.7272	Smoker	Sometimes	Rarely	Often	Sometimes	Sometimes	Often	Never	Never	Several days	Several days	Nearly everyday	Nearly everyday	Half of days	Nearly everyday	Nearly everyday	Half of days	Several days
2021-02-15 10:35:19	Yes	Facebook	Mobile Phone	Mobile data	More than 10 years	Less than 1 per day	3-5 hours	Frequently at anytime	2000-4000	Most of them	More than 20	To stay connected with people	To stay connected with people	Yes	No	Yes	Always	Most of the times	Yes	Trying to reduce the use	25	Male	Married	Muslim	Graduate Level	Unemployed including students	No income	Urban Area	With family	74	1.7272	Smoker	Sometimes	Sometimes	Sometimes	Never	Sometimes	Often	Often	Sometimes	Several days	Several days	Several days	Several days	Several days	Several days	Several days	Several days	Several days
2021-02-14 19:37:19	Yes	Facebook	Mobile Phone	Mobile data	2-5 years	More than 5 per day	1-3 hours	Night to late night	500-2000	Most of them	Less than 5	To stay connected with people	Motivational/ informative contents	Yes	No	No	Sometimes	Never	Yes	Trying to reduce the use	25	Male	Unmarried	Hindu	Masters or above	Unemployed including students	No income	Rural Area	With family	70	1.6764	Non-smoker	Sometimes	Sometimes	Sometimes	Sometimes	Never	Never	Sometimes	Never	Not at all	Not at all	Not at all	Not at all	Half of days	Not at all	Not at all	Not at all	Not at all
2021-02-18 03:37:13	Yes	Facebook	Mobile Phone	Mobile data	2-5 years	Less than 1 per day	Less than 1 hour	Evening	500-2000	Most of them	5-10	For time pass	Updates of current affairs/news	Yes	Yes	Yes	Sometimes	Most of the times	Yes	Trying to reduce the use	25	Male	Unmarried	Hindu	Graduate Level	Unemployed including students	No income	Urban Area	Without family	70	1.6764	Smoker	Sometimes	Sometimes	Sometimes	Sometimes	Sometimes	Sometimes	Sometimes	Sometimes	Not at all	Not at all	Not at all	Not at all	Not at all	Not at all	Not at all	Not at all	Not at all
2021-03-01 22:46:35	Yes	Facebook	Laptop	Broadband (Wi-Fi)	More than 10 years	Less than 1 per day	1-3 hours	Frequently at anytime	Less than 500	Few of them	Less than 5	To stay connected with people	Updates of current affairs/news	Yes	No	No	Always	Most of the times	No	Trying to reduce the use	25	Male	Unmarried	Muslim	Graduate Level	Private job	40,000-70,000 Tk	Urban Area	With family	70	1.6764	Non-smoker	Sometimes	Sometimes	Sometimes	Sometimes	Sometimes	Sometimes	Sometimes	Sometimes	Several days	Half of days	Half of days	Half of days	Half of days	Half of days	Half of days	Half of days	Nearly everyday
2021-02-14 18:50:00	Yes	Facebook	Mobile Phone	Broadband (Wi-Fi)	More than 10 years	Less than 1 per day	1-3 hours	Night to late night	500-2000	Many of them	5-10	To stay connected with people	To Stay Connected, get updates from people and get pleasure from memes	Yes	No	No	Not at all	Never	Yes	Trying to reduce the use	25	Male	Married	Muslim	Masters or above	Private job	10,000-40,000 Tk	Urban Area	With family	70	1.6764	Non-smoker	Rarely	Never	Never	Never	Never	Never	Sometimes	Often	Several days	Several days	Not at all	Several days	Not at all	Several days	Not at all	Not at all	Not at all
2021-02-22 10:59:39	Yes	Facebook	Mobile Phone	Broadband (Wi-Fi)	2-5 years	Less than 1 per day	1-3 hours	Frequently at anytime	Less than 500	Many of them	More than 20	To stay connected with people	To stay connected with people	No	No	Yes	Sometimes	Never	Yes	Trying to reduce the use	22	Female	Unmarried	Muslim	Graduate Level	Unemployed including students	No income	Rural Area	With family	70	1.6764	Non-smoker	Rarely	Never	Sometimes	Sometimes	Rarely	Sometimes	Sometimes	Sometimes	Several days	Several days	Not at all	Several days	Not at all	Several days	Several days	Several days	Several days
2021-02-20 21:50:49	Yes	Facebook	Mobile Phone	Broadband (Wi-Fi)	2-5 years	Less than 1 per day	3-5 hours	Frequently at anytime	Less than 500	All of them	5-10	To stay connected with people	Updates of current affairs/news	No	No	No	Sometimes	Most of the times	Yes	Not trying	25	Female	Married	Muslim	Masters or above	Unemployed including students	No income	Urban Area	With family	56	1.4986	Non-smoker	Never	Never	Sometimes	Sometimes	Never	Never	Never	Sometimes	Not at all	Several days	Nearly everyday	Nearly everyday	Nearly everyday	Not at all	Not at all	Not at all	Not at all
2021-03-01 11:02:13	Yes	Facebook	Mobile Phone	Mobile data	Less than 2-year	More than 5 per day	More than 5 hours	Night to late night	Less than 500	Most of them	10-20	For time pass	Updates of people	Yes	Yes	Yes	Sometimes	Most of the times	No	Not trying	17	Male	Unmarried	Buddho	Secondary Level	Unemployed including students	No income	Rural Area	With family	68	1.651	Smoker	Never	Never	Never	Never	Never	Never	Often	Often	Several days	Not at all	Several days	Several days	Several days	Not at all	Nearly everyday	Several days	Not at all
2021-02-27 23:47:34	Yes	Instagram	Mobile Phone	Broadband (Wi-Fi)	5-10 years	More than 5 per day	1-3 hours	Afternoon	Less than 500	Most of them	Less than 5	To stay connected with people	Updates of current affairs/news	Yes	No	No	Not at all	Never	No	Not trying	25	Female	Unmarried	Muslim	Graduate Level	Unemployed including students	No income	Urban Area	With family	68	1.651	Non-smoker	Rarely	Never	Never	Never	Never	Never	Never	Often	Half of days	Several days	Not at all	Not at all	Not at all	Not at all	Not at all	Not at all	Not at all
2021-03-04 15:55:21	Yes	Facebook	Mobile Phone	Broadband (Wi-Fi)	Less than 2-year	Less than 1 per day	Less than 1 hour	Frequently at anytime	Less than 500	Few of them	Less than 5	For time pass	Updates of people	Yes	No	Yes	Always	Never	Yes	Trying to stop the use	16	Male	Unmarried	Muslim	Secondary Level	Unemployed including students	No income	Rural Area	Without family	66	1.6256	Non-smoker	Rarely	Rarely	Never	Never	Never	Never	Never	Never	Not at all	Not at all	Not at all	Not at all	Not at all	Not at all	Not at all	Not at all	Not at all
2021-03-05 20:50:20	Yes	Facebook	Mobile Phone	Mobile data	2-5 years	1-2 per day	1-3 hours	Afternoon	2000-4000	Few of them	Less than 5	For time pass	Get pleasure from funny posts/ memes	Yes	Yes	Yes	Not at all	Most of the times	No	Trying to stop the use	18	Male	Unmarried	Muslim	Secondary Level	Unemployed including students	No income	Rural Area	Without family	66	1.6256	Non-smoker	Often	Often	Often	Often	Often	Sometimes	Sometimes	Rarely	Not at all	Not at all	Not at all	Several days	Several days	Several days	Not at all	Not at all	Not at all
2021-03-05 18:21:29	Yes	Instagram	Mobile Phone	Mobile data	Less than 2-year	3-5 per day	1-3 hours	Evening	500-2000	Many of them	5-10	To make new friends	Updates of current affairs/news	No	Yes	Yes	Sometimes	Never	No	Not trying	19	Female	Unmarried	Muslim	Secondary Level	Private job	10,000-40,000 Tk	Rural Area	With family	66	1.6256	Non-smoker	Rarely	Never	Rarely	Rarely	Rarely	Rarely	Rarely	Rarely	Not at all	Several days	Several days	Not at all	Several days	Several days	Several days	Several days	Several days
2021-03-07 21:30:53	Yes	Facebook	Mobile Phone	Mobile data	5-10 years	3-5 per day	Less than 1 hour	Frequently at anytime	500-2000	Many of them	More than 20	To stay connected with people	Motivational/ informative contents	Yes	Yes	Yes	Sometimes	All the times	Yes	Trying to stop the use	20	Male	Unmarried	Hindu	Secondary Level	Daily labor/driver/housemaid	10,000-40,000 Tk	Rural Area	Without family	66	1.6256	Smoker	Never	Never	Never	Never	Never	Never	Never	Never	Not at all	Not at all	Not at all	Not at all	Not at all	Not at all	Nearly everyday	Several days	Not at all
2021-02-13 18:14:30	Yes	Facebook	Mobile Phone	Broadband (Wi-Fi)	5-10 years	More than 5 per day	More than 5 hours	Frequently at anytime	500-2000	Most of them	More than 20	To stay connected with people	To stay connected with people	Yes	No	Yes	Sometimes	Never	No	Not trying	26	Female	Married	Muslim	Masters or above	Unemployed including students	No income	Rural Area	With family	60	1.5494	Non-smoker	Rarely	Rarely	Rarely	Never	Rarely	Rarely	Often	Rarely	Half of days	Several days	Several days	Several days	Several days	Several days	Nearly everyday	Several days	Several days
2021-02-21 00:57:43	Yes	Facebook	Tablet	Broadband (Wi-Fi)	2-5 years	Less than 1 per day	More than 5 hours	Frequently at anytime	Less than 500	Most of them	More than 20	To stay connected with people	To stay connected with people	Yes	No	Yes	Sometimes	Most of the times	Yes	Trying to reduce the use	26	Female	Unmarried	Muslim	Masters or above	Unemployed including students	10,000-40,000 Tk	Rural Area	With family	64	1.6002	Non-smoker	Sometimes	Sometimes	Sometimes	Sometimes	Sometimes	Sometimes	Sometimes	Sometimes	Several days	Several days	Several days	Several days	Several days	Several days	Several days	Several days	Several days
2021-03-06 23:59:09	Yes	Instagram	Mobile Phone	Broadband (Wi-Fi)	More than 10 years	Less than 1 per day	3-5 hours	Frequently at anytime	Less than 500	All of them	More than 20	To stay connected with people	To stay connected with people	No	No	Yes	Always	All the times	Yes	Trying to stop the use	26	Female	Unmarried	Muslim	Masters or above	Private job	10,000-40,000 Tk	Urban Area	With family	62	1.5748	Non-smoker	Sometimes	Often	Often	Often	Often	Often	Rarely	Never	Nearly everyday	Nearly everyday	Nearly everyday	Nearly everyday	Nearly everyday	Nearly everyday	Half of days	Nearly everyday	Nearly everyday
2021-02-19 23:40:14	Yes	Instagram	Mobile Phone	Broadband (Wi-Fi)	5-10 years	More than 5 per day	1-3 hours	Frequently at anytime	500-2000	Many of them	5-10	To stay connected with people	To stay connected with people	Yes	No	Yes	Sometimes	Most of the times	Yes	Not trying	27	Female	Unmarried	Muslim	Masters or above	Private job	10,000-40,000 Tk	Urban Area	With family	62	1.5748	Non-smoker	Sometimes	Often	Sometimes	Never	Sometimes	Often	Often	Rarely	Several days	Nearly everyday	Several days	Not at all	Several days	Several days	Not at all	Not at all	Several days
2021-02-19 18:33:48	Yes	Facebook	Mobile Phone	Broadband (Wi-Fi)	2-5 years	3-5 per day	More than 5 hours	Frequently at anytime	More than 4000	Most of them	More than 20	Running business	Updates of current affairs/news	Yes	No	Yes	Sometimes	Most of the times	Yes	Not trying	25	Female	Unmarried	Muslim	Graduate Level	Self-employed/Entrepreneur/Business	10,000-40,000 Tk	Urban Area	With family	62	1.5748	Non-smoker	Sometimes	Sometimes	Sometimes	Sometimes	Rarely	Sometimes	Rarely	Sometimes	Several days	Several days	Not at all	Half of days	Several days	Several days	Several days	Several days	Not at all
2021-02-22 22:00:57	Yes	Facebook	Mobile Phone	Broadband (Wi-Fi)	2-5 years	Less than 1 per day	Less than 1 hour	Night to late night	Less than 500	Most of them	Less than 5	For time pass	Updates of current affairs/news	No	No	No	Not at all	Never	Yes	Not trying	65	Female	Married	Muslim	Masters or above	House wife	No income	Urban Area	With family	62	1.5748	Non-smoker	Rarely	Never	Sometimes	Sometimes	Sometimes	Sometimes	Sometimes	Never	Several days	Several days	Several days	Several days	Several days	Several days	Several days	Not at all	Several days
2021-02-17 00:05:44	Yes	Facebook	Mobile Phone	Broadband (Wi-Fi)	More than 10 years	Less than 1 per day	1-3 hours	Night to late night	500-2000	Many of them	More than 20	To stay connected with people	Updates of current affairs/news	No	No	Yes	Not at all	Never	No	Not trying	31	Male	Divorced	Muslim	Masters or above	Private job	Above 70,000 Tk	Urban Area	With family	77	1.7526	Smoker	Often	Never	Rarely	Never	Never	Rarely	Often	Often	Nearly everyday	Not at all	Nearly everyday	Several days	Not at all	Several days	Not at all	Not at all	Not at all
2021-02-16 22:36:29	Yes	Facebook	Mobile Phone	Broadband (Wi-Fi)	More than 10 years	Less than 1 per day	3-5 hours	Frequently at anytime	500-2000	Most of them	Less than 5	For time pass	Updates of people	Yes	No	Yes	Sometimes	Most of the times	No	Not trying	28	Male	Unmarried	Muslim	Masters or above	Private job	Above 70,000 Tk	Urban Area	Without family	75	1.7272	Non-smoker	Sometimes	Rarely	Rarely	Rarely	Rarely	Rarely	Rarely	Rarely	Several days	Several days	Half of days	Half of days	Half of days	Half of days	Several days	Several days	Not at all
2021-02-20 14:00:04	Yes	Facebook	Mobile Phone	Broadband (Wi-Fi)	5-10 years	1-2 per day	More than 5 hours	Frequently at anytime	500-2000	Most of them	More than 20	To stay connected with people	To stay connected with people	Yes	No	Yes	Sometimes	Most of the times	Yes	Trying to reduce the use	22	Male	Unmarried	Muslim	Graduate Level	Self-employed/Entrepreneur/Business	10,000-40,000 Tk	Urban Area	With family	75	1.7272	Smoker	Sometimes	Never	Never	Sometimes	Sometimes	Sometimes	Rarely	Rarely	Several days	Several days	Nearly everyday	Nearly everyday	Not at all	Several days	Nearly everyday	Half of days	Not at all
2021-02-22 17:55:40	Yes	Facebook	Mobile Phone	Mobile data	2-5 years	Less than 1 per day	Less than 1 hour	Night to late night	Less than 500	Many of them	Less than 5	To stay connected with people	To stay connected with people	Yes	No	No	Sometimes	Never	Yes	Not trying	38	Female	Married	Muslim	Graduate Level	Unemployed including students	No income	Rural Area	With family	73	1.7018	Non-smoker	Sometimes	Sometimes	Sometimes	Often	Sometimes	Sometimes	Often	Sometimes	Several days	Several days	Several days	Several days	Several days	Half of days	Half of days	Several days	Half of days
2021-02-26 18:00:15	Yes	Facebook	Laptop	Broadband (Wi-Fi)	5-10 years	Less than 1 per day	1-3 hours	Frequently at anytime	2000-4000	Most of them	Less than 5	To stay connected with people	To stay connected with people	Yes	No	No	Sometimes	Never	Yes	Trying to reduce the use	24	Male	Unmarried	Muslim	Masters or above	Unemployed including students	No income	Urban Area	With family	73	1.7018	Smoker	Never	Never	Never	Never	Never	Rarely	Never	Never	Not at all	Not at all	Several days	Not at all	Not at all	Nearly everyday	Not at all	Not at all	Not at all
2021-02-13 20:13:27	Yes	Facebook	Mobile Phone	Broadband (Wi-Fi)	More than 10 years	Less than 1 per day	1-3 hours	Evening	500-2000	Many of them	10-20	To stay connected with people	Updates of current affairs/news	Yes	No	Yes	Sometimes	Never	Yes	Trying to reduce the use	28	Male	Unmarried	Christianity	Masters or above	Private job	10,000-40,000 Tk	Urban Area	With family	82	1.8034	Smoker	Sometimes	Often	Rarely	Sometimes	Never	Sometimes	Often	Sometimes	Several days	Several days	Several days	Half of days	Several days	Half of days	Not at all	Not at all	Several days
2021-02-22 11:48:44	Yes	Facebook	Mobile Phone	Mobile data	5-10 years	More than 5 per day	1-3 hours	Frequently at anytime	500-2000	Many of them	10-20	To stay connected with people	Updates of current affairs/news	Yes	Yes	No	Sometimes	Most of the times	No	Not trying	27	Male	Unmarried	Hindu	Masters or above	Private job	10,000-40,000 Tk	Urban Area	With family	82	1.8034	Smoker	Never	Never	Never	Never	Rarely	Rarely	Rarely	Sometimes	Not at all	Not at all	Several days	Several days	Not at all	Several days	Several days	Not at all	Several days
2021-03-06 09:14:50	Yes	Facebook	Tablet	Mobile data	2-5 years	1-2 per day	Less than 1 hour	Afternoon	500-2000	Most of them	5-10	For time pass	To stay connected with people	No	No	Yes	Sometimes	Never	Yes	Trying to reduce the use	19	Male	Unmarried	Muslim	Secondary Level	Unemployed including students	No income	Rural Area	With family	71	1.6764	Non-smoker	Often	Sometimes	Sometimes	Often	Sometimes	Sometimes	Sometimes	Sometimes	Several days	Several days	Several days	Not at all	Not at all	Not at all	Not at all	Not at all	Not at all
2021-03-01 00:12:28	Yes	Facebook	Mobile Phone	Mobile data	5-10 years	Less than 1 per day	1-3 hours	Frequently at anytime	500-2000	Most of them	More than 20	To stay connected with people	Get pleasure from funny posts/ memes	Yes	No	No	Sometimes	Never	No	Not trying	25	Male	Unmarried	Muslim	Graduate Level	Private job	10,000-40,000 Tk	Urban Area	With family	71	1.6764	Non-smoker	Rarely	Rarely	Sometimes	Rarely	Sometimes	Rarely	Rarely	Never	Half of days	Several days	Not at all	Half of days	Nearly everyday	Half of days	Several days	Several days	Several days
2021-03-06 23:20:26	Yes	Facebook	Mobile Phone	Broadband (Wi-Fi)	2-5 years	1-2 per day	1-3 hours	Afternoon	500-2000	Few of them	Less than 5	For time pass	Updates of people	Yes	Yes	Yes	Sometimes	All the times	Yes	Trying to reduce the use	21	Male	Unmarried	Muslim	Secondary Level	Daily labor/driver/housemaid	10,000-40,000 Tk	Rural Area	With family	69	1.651	Smoker	Rarely	Sometimes	Sometimes	Sometimes	Sometimes	Rarely	Sometimes	Sometimes	Several days	Several days	Several days	Several days	Not at all	Not at all	Not at all	Several days	Several days
2021-02-21 21:15:34	Yes	Facebook	Mobile Phone	Broadband (Wi-Fi)	5-10 years	3-5 per day	3-5 hours	Night to late night	500-2000	Most of them	More than 20	To stay connected with people	Updates of people	Yes	Yes	No	Sometimes	Never	No	Not trying	23	Male	Unmarried	Muslim	Graduate Level	Unemployed including students	No income	Urban Area	With family	69	1.651	Non-smoker	Never	Never	Never	Never	Never	Never	Never	Never	Several days	Several days	Several days	Several days	Several days	Several days	Several days	Several days	Several days
2021-02-20 23:27:23	Yes	Facebook	Mobile Phone	Broadband (Wi-Fi)	5-10 years	3-5 per day	3-5 hours	Frequently at anytime	500-2000	Most of them	10-20	To stay connected with people	Updates of people	Yes	No	Yes	Sometimes	Never	Yes	Trying to reduce the use	22	Male	Unmarried	Muslim	Graduate Level	Unemployed including students	No income	Urban Area	With family	69	1.651	Non-smoker	Never	Never	Never	Never	Never	Sometimes	Never	Never	Several days	Not at all	Several days	Nearly everyday	Not at all	Not at all	Not at all	Not at all	Not at all
2021-03-08 09:27:28	Yes	Facebook	Laptop	Broadband (Wi-Fi)	Less than 2-year	3-5 per day	1-3 hours	Afternoon	Less than 500	Most of them	5-10	For time pass	To stay connected with people	Yes	Yes	Yes	Sometimes	Never	No	Not trying	22	Male	Unmarried	Muslim	Graduate Level	Unemployed including students	No income	Rural Area	With family	67	1.6256	Non-smoker	Sometimes	Sometimes	Sometimes	Sometimes	Sometimes	Sometimes	Sometimes	Rarely	Half of days	Half of days	Several days	Nearly everyday	Several days	Not at all	Nearly everyday	Not at all	Not at all
2021-03-01 14:56:43	Yes	Imo	Mobile Phone	Broadband (Wi-Fi)	Less than 2-year	More than 5 per day	More than 5 hours	Afternoon	2000-4000	Few of them	10-20	To stay connected with people	Get pleasure from funny posts/ memes	Yes	Yes	No	Not at all	Never	Yes	Trying to reduce the use	16	Male	Unmarried	Hindu	Primary level	Unemployed including students	No income	Rural Area	Without family	67	1.6256	Smoker	Rarely	Rarely	Never	Rarely	Rarely	Rarely	Often	Sometimes	Several days	Several days	Not at all	Not at all	Not at all	Not at all	Several days	Not at all	Not at all
2021-02-20 09:01:06	Yes	Facebook	Mobile Phone	Broadband (Wi-Fi)	5-10 years	Less than 1 per day	3-5 hours	Frequently at anytime	Less than 500	Many of them	10-20	To stay connected with people	Motivational/ informative contents	No	No	No	Sometimes	All the times	Yes	Trying to reduce the use	29	Female	Married	Muslim	Masters or above	Self-employed/Entrepreneur/Business	No income	Urban Area	With family	67	1.6256	Non-smoker	Never	Never	Never	Never	Sometimes	Rarely	Never	Never	Not at all	Nearly everyday	Several days	Several days	Several days	Several days	Several days	Half of days	Nearly everyday
2021-03-06 23:32:09	Yes	Facebook	Desktop	Broadband (Wi-Fi)	2-5 years	3-5 per day	More than 5 hours	Frequently at anytime	Less than 500	All of them	Less than 5	To make new friends	Motivational/ informative contents	Yes	Yes	Yes	Sometimes	Most of the times	Yes	Trying to reduce the use	20	Male	Married	Muslim	Secondary Level	Unemployed including students	No income	Rural Area	With family	67	1.6256	Smoker	Never	Never	Never	Never	Never	Never	Never	Never	Several days	Several days	Not at all	Not at all	Not at all	Not at all	Not at all	Not at all	Not at all
2021-03-06 11:25:11	Yes	Facebook	Mobile Phone	Mobile data	2-5 years	3-5 per day	3-5 hours	Frequently at anytime	More than 4000	Many of them	Less than 5	For time pass	Updates of people	No	Yes	Yes	Always	Most of the times	Yes	Trying to stop the use	16	Female	Unmarried	Christan	Secondary Level	Unemployed including students	No income	Rural Area	With family	65	1.6002	Non-smoker	Sometimes	Sometimes	Sometimes	Rarely	Rarely	Rarely	Often	Often	Several days	Not at all	Not at all	Not at all	Not at all	Not at all	Not at all	Not at all	Not at all
2021-02-14 19:04:08	Yes	Facebook	Mobile Phone	Mobile data	Less than 2-year	Less than 1 per day	Less than 1 hour	Frequently at anytime	Less than 500	Few of them	Less than 5	For time pass	Updates of people	Yes	No	Yes	Not at all	All the times	Yes	Trying to stop the use	25	Female	Married	Hindu	Masters or above	Unemployed including students	No income	Urban Area	With family	65	1.6002	Non-smoker	Never	Never	Never	Never	Never	Never	Never	Never	Not at all	Not at all	Not at all	Not at all	Not at all	Not at all	Not at all	Not at all	Not at all
2021-02-23 00:02:01	Yes	Facebook	Mobile Phone	Broadband (Wi-Fi)	5-10 years	1-2 per day	1-3 hours	Frequently at anytime	500-2000	Most of them	More than 20	For time pass	Get pleasure from funny posts/ memes	Yes	No	Yes	Sometimes	Never	Yes	Trying to reduce the use	1996	Female	Unmarried	Muslim	Masters or above	Private job	10,000-40,000 Tk	Urban Area	With family	65	1.6002	Non-smoker	Sometimes	Sometimes	Sometimes	Sometimes	Never	Sometimes	Rarely	Rarely	Several days	Several days	Half of days	Several days	Not at all	Half of days	Not at all	Not at all	Not at all
2021-03-09 02:38:26	Yes	Facebook	Mobile Phone	Broadband (Wi-Fi)	5-10 years	Less than 1 per day	3-5 hours	Frequently at anytime	500-2000	Many of them	More than 20	To stay connected with people	Motivational/ informative contents	Yes	No	Yes	Always	Most of the times	No	Trying to reduce the use	24	Female	Unmarried	Muslim	Masters or above	Private job	10,000-40,000 Tk	Rural Area	Without family	65	1.6002	Non-smoker	Often	Rarely	Often	Sometimes	Never	Often	Sometimes	Often	Half of days	Nearly everyday	Nearly everyday	Half of days	Not at all	Several days	Several days	Several days	Not at all
2021-02-20 00:10:33	Yes	Facebook	Laptop	Broadband (Wi-Fi)	2-5 years	Less than 1 per day	More than 5 hours	Frequently at anytime	Less than 500	Most of them	10-20	To stay connected with people	Get pleasure from funny posts/ memes	No	Yes	No	Always	All the times	Yes	Not trying	35	Male	Divorced	Muslim	Masters or above	Private job	40,000-70,000 Tk	Urban Area	With family	78	1.7526	Smoker	Sometimes	Often	Often	Often	Sometimes	Often	Sometimes	Sometimes	Half of days	Half of days	Several days	Half of days	Several days	Nearly everyday	Several days	Several days	Nearly everyday
2021-02-26 00:06:46	Yes	Facebook	Mobile Phone	Mobile data	5-10 years	Less than 1 per day	3-5 hours	Evening	Less than 500	Many of them	Less than 5	To stay connected with people	Updates of current affairs/news	No	Yes	No	Sometimes	Most of the times	Yes	Not trying	44	Male	Widow	Muslim	Graduate Level	Self-employed/Entrepreneur/Business	10,000-40,000 Tk	Rural Area	With family	78	1.7526	Smoker	Sometimes	Rarely	Rarely	Rarely	Sometimes	Sometimes	Sometimes	Sometimes	Several days	Several days	Several days	Several days	Half of days	Half of days	Half of days	Half of days	Several days
2021-02-26 18:03:12	Yes	Facebook	Mobile Phone	Broadband (Wi-Fi)	2-5 years	Less than 1 per day	Less than 1 hour	Night to late night	500-2000	Many of them	10-20	To stay connected with people	Updates of current affairs/news	Yes	No	Yes	Sometimes	Most of the times	Yes	Trying to reduce the use	27	Male	Unmarried	Muslim	Masters or above	Unemployed including students	No income	Urban Area	Without family	61	1.5494	Non-smoker	Often	Rarely	Sometimes	Rarely	Rarely	Rarely	Never	Rarely	Several days	Several days	Not at all	Several days	Not at all	Not at all	Several days	Several days	Not at all
2021-02-14 18:48:48	Yes	Facebook	Mobile Phone	Broadband (Wi-Fi)	2-5 years	Less than 1 per day	More than 5 hours	Frequently at anytime	500-2000	Most of them	5-10	To stay connected with people	To stay connected with people	Yes	No	No	Sometimes	Most of the times	Yes	Trying to reduce the use	22	Female	Unmarried	Muslim	Graduate Level	Unemployed including students	No income	Urban Area	With family	61	1.5494	Non-smoker	Rarely	Never	Never	Never	Rarely	Never	Rarely	Often	Half of days	Several days	Nearly everyday	Several days	Several days	Several days	Several days	Not at all	Not at all
2021-02-15 10:13:03	Yes	Facebook	Mobile Phone	Broadband (Wi-Fi)	More than 10 years	Less than 1 per day	3-5 hours	Evening	2000-4000	Few of them	More than 20	To stay connected with people	Updates of current affairs/news	Yes	No	Yes	Sometimes	Most of the times	No	Not trying	26	Male	Unmarried	Muslim	Graduate Level	Private job	10,000-40,000 Tk	Urban Area	With family	85	1.8288	Non-smoker	Sometimes	Often	Sometimes	Often	Sometimes	Rarely	Often	Rarely	Several days	Half of days	Several days	Half of days	Nearly everyday	Several days	Nearly everyday	Half of days	Half of days
2021-02-19 23:40:12	Yes	Facebook	Mobile Phone	Broadband (Wi-Fi)	More than 10 years	Less than 1 per day	Less than 1 hour	Frequently at anytime	Less than 500	Most of them	More than 20	To stay connected with people	Updates of current affairs/news	Yes	No	No	Sometimes	Never	No	Not trying	22	Male	Unmarried	Muslim	Graduate Level	Unemployed including students	No income	Urban Area	With family	85	1.8288	Non-smoker	Rarely	Never	Never	Never	Rarely	Rarely	Never	Sometimes	Several days	Not at all	Several days	Not at all	Several days	Not at all	Several days	Several days	Not at all
2021-02-25 23:54:56	Yes	Facebook	Mobile Phone	Mobile data	5-10 years	Less than 1 per day	1-3 hours	Frequently at anytime	Less than 500	Most of them	More than 20	For time pass	Updates of people	No	No	No	Sometimes	Most of the times	Yes	Trying to reduce the use	24	Female	Unmarried	Muslim	Graduate Level	Unemployed including students	10,000-40,000 Tk	Rural Area	With family	74	1.7018	Non-smoker	Sometimes	Sometimes	Sometimes	Sometimes	Sometimes	Often	Never	Never	Several days	Several days	Several days	Several days	Half of days	Several days	Several days	Half of days	Half of days
2021-02-20 08:08:48	Yes	Facebook	Mobile Phone	Broadband (Wi-Fi)	More than 10 years	More than 5 per day	1-3 hours	Afternoon	Less than 500	Most of them	10-20	To stay connected with people	Updates of people	Yes	No	No	Sometimes	Never	Yes	Trying to reduce the use	25	Female	Married	Muslim	Masters or above	Unemployed including students	No income	Urban Area	With family	72	1.6764	Non-smoker	Sometimes	Never	Never	Sometimes	Sometimes	Never	Never	Rarely	Half of days	Several days	Several days	Several days	Several days	Several days	Not at all	Not at all	Not at all
2021-02-27 09:55:54	Yes	Facebook	Mobile Phone	Broadband (Wi-Fi)	2-5 years	Less than 1 per day	3-5 hours	Frequently at anytime	500-2000	Many of them	Less than 5	To stay connected with people	Updates of people	Yes	No	No	Not at all	All the times	Yes	Not trying	26	Male	Unmarried	Muslim	Secondary Level	Unemployed including students	No income	Rural Area	With family	70	1.651	Non-smoker	Never	Never	Never	Never	Never	Sometimes	Never	Never	Half of days	Half of days	Several days	Several days	Not at all	Half of days	Not at all	Not at all	Several days
2021-03-05 14:06:37	Yes	Facebook	Mobile Phone	Mobile data	Less than 2-year	Less than 1 per day	Less than 1 hour	Frequently at anytime	Less than 500	All of them	More than 20	For time pass	Updates of current affairs/news	Yes	Yes	No	Sometimes	All the times	No	Not trying	18	Male	Unmarried	Muslim	Secondary Level	Unemployed including students	No income	Rural Area	With family	70	1.651	Smoker	Sometimes	Rarely	Sometimes	Rarely	Rarely	Sometimes	Sometimes	Sometimes	Several days	Several days	Several days	Several days	Several days	Several days	Several days	Several days	Several days
2021-03-01 10:23:26	Yes	Facebook	Mobile Phone	Mobile data	Less than 2-year	Less than 1 per day	Less than 1 hour	Evening	Less than 500	All of them	Less than 5	For time pass	Updates of people	Yes	Yes	No	Sometimes	Most of the times	No	Not trying	18	Male	Unmarried	Hindu	Primary level	Daily labor/driver/housemaid	10,000-40,000 Tk	Rural Area	Without family	70	1.651	Smoker	Rarely	Often	Often	Often	Often	Often	Rarely	Often	Half of days	Several days	Several days	Several days	Several days	Several days	Several days	Several days	Several days
2021-02-21 17:55:24	Yes	Facebook	Mobile Phone	Broadband (Wi-Fi)	5-10 years	Less than 1 per day	3-5 hours	Frequently at anytime	500-2000	Many of them	More than 20	To stay connected with people	To stay connected with people	Yes	No	Yes	Sometimes	Never	No	Trying to reduce the use	24	Male	Unmarried	Muslim	Graduate Level	Unemployed including students	10,000-40,000 Tk	Urban Area	With family	70	1.651	Non-smoker	Rarely	Never	Rarely	Rarely	Never	Rarely	Often	Sometimes	Several days	Several days	Several days	Several days	Not at all	Several days	Not at all	Not at all	Not at all
2021-02-22 11:14:47	Yes	Facebook	Mobile Phone	Broadband (Wi-Fi)	5-10 years	More than 5 per day	3-5 hours	Evening	Less than 500	Most of them	10-20	To stay connected with people	To stay connected with people	No	No	No	Sometimes	Never	Yes	Trying to reduce the use	27	Female	Married	Muslim	Graduate Level	Private job	Above 70,000 Tk	Urban Area	With family	70	1.651	Non-smoker	Rarely	Never	Never	Rarely	Never	Rarely	Often	Sometimes	Several days	Not at all	Several days	Several days	Not at all	Not at all	Not at all	Not at all	Not at all
2021-02-19 23:56:17	Yes	Facebook	Mobile Phone	Broadband (Wi-Fi)	More than 10 years	Less than 1 per day	1-3 hours	Frequently at anytime	500-2000	All of them	More than 20	To stay connected with people	Get pleasure from funny posts/ memes	Yes	No	No	Sometimes	Never	No	Not trying	23	Male	Unmarried	Muslim	Graduate Level	Unemployed including students	No income	Urban Area	With family	70	1.651	Non-smoker	Never	Rarely	Never	Never	Never	Never	Often	Often	Several days	Not at all	Not at all	Several days	Several days	Not at all	Not at all	Not at all	Not at all
2021-02-22 12:20:54	Yes	Instagram	Mobile Phone	Mobile data	5-10 years	1-2 per day	3-5 hours	Evening	2000-4000	Most of them	5-10	For time pass	Motivational/ informative contents	Yes	Yes	Yes	Sometimes	Most of the times	Yes	Trying to stop the use	26	Female	Married	Muslim	Masters or above	Private job	10,000-40,000 Tk	Rural Area	With family	70	1.651	Non-smoker	Never	Rarely	Sometimes	Sometimes	Sometimes	Rarely	Sometimes	Sometimes	Half of days	Not at all	Not at all	Half of days	Not at all	Half of days	Nearly everyday	Half of days	Several days
2021-02-20 00:31:32	Yes	Facebook	Mobile Phone	Mobile data	More than 10 years	1-2 per day	More than 5 hours	Night to late night	500-2000	Many of them	More than 20	To stay connected with people	To stay connected with people	Yes	No	Yes	Sometimes	Never	Yes	Trying to reduce the use	20	Male	Unmarried	Muslim	Graduate Level	Unemployed including students	No income	Urban Area	With family	70	1.651	Non-smoker	Rarely	Rarely	Sometimes	Often	Sometimes	Sometimes	Sometimes	Sometimes	Several days	Several days	Several days	Half of days	Not at all	Several days	Several days	Several days	Several days
2021-02-21 16:12:01	Yes	Facebook	Mobile Phone	Mobile data	5-10 years	3-5 per day	3-5 hours	Frequently at anytime	500-2000	Many of them	More than 20	To stay connected with people	Updates of current affairs/news	Yes	No	No	Sometimes	Most of the times	No	Trying to reduce the use	25	Male	Married	Muslim	Masters or above	Unemployed including students	No income	Urban Area	Without family	79	1.7526	Non-smoker	Rarely	Rarely	Rarely	Rarely	Rarely	Rarely	Rarely	Rarely	Several days	Several days	Several days	Several days	Several days	Several days	Several days	Several days	Several days
2021-02-27 00:11:22	Yes	Instagram	Mobile Phone	Broadband (Wi-Fi)	5-10 years	3-5 per day	3-5 hours	Frequently at anytime	500-2000	Many of them	More than 20	To stay connected with people	To stay connected with people	Yes	No	No	Sometimes	Most of the times	Yes	Trying to reduce the use	25	Male	Unmarried	Muslim	Graduate Level	Private job	10,000-40,000 Tk	Urban Area	With family	68	1.6256	Smoker	Rarely	Rarely	Rarely	Rarely	Rarely	Sometimes	Sometimes	Sometimes	Half of days	Several days	Several days	Several days	Half of days	Not at all	Several days	Several days	Several days
2021-02-20 11:17:33	Yes	Facebook	Mobile Phone	Broadband (Wi-Fi)	5-10 years	Less than 1 per day	1-3 hours	Frequently at anytime	Less than 500	All of them	10-20	To stay connected with people	To stay connected with people	Yes	No	No	Not at all	Never	No	Not trying	22	Male	Unmarried	Muslim	Graduate Level	Unemployed including students	No income	Urban Area	With family	68	1.6256	Non-smoker	Never	Never	Never	Never	Never	Never	Never	Often	Not at all	Not at all	Not at all	Not at all	Not at all	Not at all	Not at all	Not at all	Not at all
2021-03-06 21:48:13	Yes	Facebook	Mobile Phone	Broadband (Wi-Fi)	Less than 2-year	1-2 per day	1-3 hours	Evening	500-2000	Few of them	5-10	For time pass	Updates of current affairs/news	Yes	No	Yes	Not at all	Never	Yes	Not trying	20	Male	Unmarried	Muslim	Secondary Level	Daily labor/driver/housemaid	10,000-40,000 Tk	Rural Area	With family	66	1.6002	Smoker	Never	Rarely	Rarely	Never	Rarely	Rarely	Never	Rarely	Several days	Several days	Several days	Not at all	Not at all	Not at all	Nearly everyday	Nearly everyday	Not at all
2021-03-07 18:46:45	Yes	Facebook	Mobile Phone	Mobile data	Less than 2-year	3-5 per day	3-5 hours	Frequently at anytime	500-2000	Many of them	More than 20	For time pass	To stay connected with people	Yes	Yes	Yes	Always	All the times	Yes	Trying to stop the use	20	Male	Unmarried	Christan	Secondary Level	Unemployed including students	No income	Rural Area	With family	66	1.6002	Non-smoker	Sometimes	Often	Never	Often	Sometimes	Sometimes	Never	Never	Not at all	Several days	Several days	Several days	Several days	Nearly everyday	Nearly everyday	Several days	Several days
2021-03-07 23:14:27	Yes	Facebook	Mobile Phone	Mobile data	2-5 years	3-5 per day	3-5 hours	Evening	2000-4000	Many of them	5-10	To make new friends	To stay connected with people	Yes	No	No	Always	Most of the times	Yes	Trying to reduce the use	21	Male	Unmarried	Muslim	Graduate Level	Unemployed including students	No income	Rural Area	With family	66	1.6002	Smoker	Sometimes	Rarely	Never	Never	Rarely	Sometimes	Sometimes	Sometimes	Not at all	Not at all	Several days	Not at all	Several days	Several days	Nearly everyday	Half of days	Not at all
2021-03-08 09:39:36	Yes	Facebook	Desktop	Broadband (Wi-Fi)	2-5 years	Less than 1 per day	3-5 hours	Frequently at anytime	Less than 500	Many of them	Less than 5	To make new friends	Updates of current affairs/news	Yes	Yes	Yes	Sometimes	Never	Yes	Trying to reduce the use	20	Male	Unmarried	Hindu	Secondary Level	Unemployed including students	No income	Rural Area	With family	66	1.6002	Smoker	Sometimes	Sometimes	Sometimes	Sometimes	Rarely	Often	Rarely	Rarely	Not at all	Not at all	Several days	Not at all	Not at all	Not at all	Several days	Not at all	Not at all
2021-03-06 18:32:33	Yes	Facebook	Mobile Phone	Broadband (Wi-Fi)	Less than 2-year	1-2 per day	1-3 hours	Frequently at anytime	Less than 500	Few of them	5-10	For time pass	Updates of current affairs/news	Yes	Yes	No	Sometimes	Most of the times	Yes	Trying to reduce the use	18	Male	Unmarried	Hindu	Secondary Level	Unemployed including students	No income	Rural Area	With family	66	1.6002	Non-smoker	Rarely	Rarely	Never	Never	Sometimes	Rarely	Rarely	Sometimes	Not at all	Not at all	Not at all	Several days	Several days	Several days	Several days	Several days	Not at all
2021-02-20 15:02:42	Yes	Facebook	Mobile Phone	Mobile data	2-5 years	Less than 1 per day	More than 5 hours	Night to late night	Less than 500	Most of them	10-20	To stay connected with people	Get pleasure from funny posts/ memes	Yes	No	Yes	Sometimes	Most of the times	No	Trying to reduce the use	23	Female	Unmarried	Muslim	Graduate Level	Unemployed including students	No income	Rural Area	With family	66	1.6002	Non-smoker	Sometimes	Never	Rarely	Rarely	Sometimes	Often	Never	Sometimes	Several days	Several days	Half of days	Nearly everyday	Half of days	Nearly everyday	Nearly everyday	Nearly everyday	Half of days
2021-02-20 01:26:36	Yes	Facebook	Mobile Phone	Mobile data	More than 10 years	Less than 1 per day	1-3 hours	Evening	500-2000	Many of them	Less than 5	To stay connected with people	Updates of people	Yes	No	Yes	Sometimes	Most of the times	Yes	Trying to reduce the use	26	Female	Married	Muslim	Graduate Level	Private job	10,000-40,000 Tk	Urban Area	With family	64	1.5748	Non-smoker	Never	Never	Never	Never	Never	Never	Rarely	Often	Not at all	Several days	Not at all	Not at all	Not at all	Not at all	Not at all	Not at all	Not at all
2021-02-22 12:15:45	Yes	Facebook	Mobile Phone	Broadband (Wi-Fi)	5-10 years	3-5 per day	1-3 hours	Frequently at anytime	500-2000	Few of them	5-10	For time pass	Motivational/ informative contents	Yes	No	No	Sometimes	Most of the times	No	Trying to reduce the use	24	Female	Unmarried	Muslim	Masters or above	Unemployed including students	No income	Rural Area	With family	64	1.5748	Non-smoker	Sometimes	Sometimes	Sometimes	Sometimes	Often	Sometimes	Sometimes	Sometimes	Several days	Half of days	Nearly everyday	Several days	Not at all	Nearly everyday	Several days	Not at all	Not at all
2021-02-21 20:58:56	Yes	Facebook	Mobile Phone	Broadband (Wi-Fi)	2-5 years	Less than 1 per day	1-3 hours	Frequently at anytime	Less than 500	All of them	10-20	To stay connected with people	To stay connected with people	Yes	No	No	Sometimes	Never	No	Not trying	26	Female	Married	Muslim	Graduate Level	Housewife	No income	Urban Area	With family	64	1.5748	Non-smoker	Never	Often	Never	Never	Rarely	Rarely	Sometimes	Often	Nearly everyday	Not at all	Not at all	Not at all	Not at all	Not at all	Not at all	Not at all	Not at all
2021-03-05 18:36:02	Yes	Imo	Mobile Phone	Broadband (Wi-Fi)	5-10 years	3-5 per day	1-3 hours	Evening	500-2000	Many of them	5-10	To stay connected with people	Updates of people	Yes	Yes	Yes	Sometimes	Most of the times	Yes	Not trying	27	Male	Married	Muslim	Primary level	Daily labor/driver/housemaid	40,000-70,000 Tk	Rural Area	Without family	77	1.7272	Smoker	Never	Never	Never	Never	Never	Never	Never	Never	Not at all	Not at all	Not at all	Not at all	Not at all	Not at all	Not at all	Not at all	Not at all
2021-02-19 18:58:36	Yes	Facebook	Mobile Phone	Broadband (Wi-Fi)	5-10 years	Less than 1 per day	3-5 hours	Frequently at anytime	500-2000	Many of them	More than 20	To stay connected with people	To stay connected with people	Yes	No	Yes	Not at all	Never	No	Not trying	26	Female	Married	Muslim	Masters or above	Private job	40,000-70,000 Tk	Urban Area	With family	77	1.7272	Non-smoker	Rarely	Never	Never	Never	Rarely	Rarely	Rarely	Often	Not at all	Not at all	Not at all	Several days	Several days	Several days	Not at all	Several days	Several days
2021-02-25 23:44:30	Yes	Facebook	Mobile Phone	Mobile data	Less than 2-year	Less than 1 per day	Less than 1 hour	Night to late night	2000-4000	Most of them	5-10	To make new friends	Updates of people	Yes	Yes	No	Not at all	Never	No	Not trying	19	Male	Unmarried	Muslim	Secondary Level	Unemployed including students	No income	Rural Area	With family	62	1.5494	Non-smoker	Never	Never	Never	Never	Rarely	Rarely	Often	Often	Not at all	Not at all	Not at all	Not at all	Not at all	Not at all	Not at all	Not at all	Not at all
2021-02-22 11:04:41	Yes	Facebook	Mobile Phone	Broadband (Wi-Fi)	5-10 years	Less than 1 per day	1-3 hours	Frequently at anytime	500-2000	Most of them	More than 20	To stay connected with people	To stay connected with people	Yes	No	No	Not at all	Never	No	Not trying	27	Female	Married	Muslim	Graduate Level	Private job	10,000-40,000 Tk	Urban Area	With family	62	1.5494	Non-smoker	Rarely	Never	Never	Never	Never	Never	Never	Rarely	Several days	Not at all	Not at all	Several days	Not at all	Not at all	Not at all	Not at all	Not at all
2021-02-24 13:57:24	Yes	Facebook	Mobile Phone	Broadband (Wi-Fi)	5-10 years	More than 5 per day	More than 5 hours	Frequently at anytime	Less than 500	Most of them	More than 20	For time pass	Get pleasure from funny posts/ memes	No	No	Yes	Always	Most of the times	Yes	Trying to reduce the use	26	Female	Unmarried	Muslim	Masters or above	Unemployed including students	No income	Urban Area	With family	60	1.524	Non-smoker	Sometimes	Sometimes	Often	Often	Often	Often	Often	Sometimes	Not at all	Nearly everyday	Nearly everyday	Nearly everyday	Several days	Nearly everyday	Nearly everyday	Half of days	Several days
2021-02-25 10:08:58	Yes	Facebook	Mobile Phone	Broadband (Wi-Fi)	2-5 years	Less than 1 per day	3-5 hours	Frequently at anytime	Less than 500	Many of them	Less than 5	To stay connected with people	Get pleasure from funny posts/ memes	Yes	No	No	Not at all	Never	No	Trying to reduce the use	24	Female	Unmarried	Muslim	Graduate Level	Unemployed including students	No income	Urban Area	With family	60	1.524	Non-smoker	Sometimes	Never	Sometimes	Sometimes	Rarely	Never	Sometimes	Often	Not at all	Not at all	Several days	Several days	Not at all	Not at all	Not at all	Not at all	Not at all
2021-02-18 23:02:58	Yes	Facebook	Mobile Phone	Broadband (Wi-Fi)	5-10 years	Less than 1 per day	1-3 hours	Frequently at anytime	500-2000	Many of them	10-20	For time pass	Motivational/ informative contents	Yes	No	Yes	Sometimes	Most of the times	No	Trying to reduce the use	22	Female	Unmarried	Muslim	Graduate Level	Unemployed including students	No income	Urban Area	With family	60	1.524	Non-smoker	Sometimes	Rarely	Rarely	Rarely	Never	Often	Sometimes	Rarely	Several days	Several days	Half of days	Several days	Several days	Nearly everyday	Half of days	Not at all	Not at all
2021-02-27 00:17:20	Yes	Twitter	Mobile Phone	Mobile data	Less than 2-year	Less than 1 per day	1-3 hours	Night to late night	Less than 500	All of them	10-20	To stay connected with people	Get pleasure from funny posts/ memes	No	No	Yes	Not at all	Most of the times	Yes	Trying to reduce the use	24	Female	Married	Muslim	Graduate Level	Unemployed including students	No income	Rural Area	With family	60	1.524	Non-smoker	Often	Often	Often	Often	Often	Often	Often	Never	Several days	Nearly everyday	Nearly everyday	Nearly everyday	Nearly everyday	Nearly everyday	Nearly everyday	Nearly everyday	Nearly everyday
2021-02-13 15:20:26	Yes	WhatsApp	Mobile Phone	Mobile data	More than 10 years	1-2 per day	1-3 hours	Frequently at anytime	500-2000	Most of them	Less than 5	To stay connected with people	Updates of current affairs/news	Yes	No	Yes	Sometimes	Never	Yes	Trying to reduce the use	25	Male	Married	Muslim	Masters or above	Private job	10,000-40,000 Tk	Urban Area	With family	75	1.7018	Non-smoker	Never	Never	Never	Never	Never	Never	Never	Never	Several days	Not at all	Not at all	Not at all	Not at all	Not at all	Not at all	Not at all	Not at all
2021-03-06 18:01:23	Yes	Facebook	Mobile Phone	Mobile data	Less than 2-year	Less than 1 per day	1-3 hours	Frequently at anytime	Less than 500	Few of them	5-10	For time pass	To stay connected with people	Yes	Yes	Yes	Sometimes	Never	Yes	Trying to stop the use	23	Female	Married	Muslim	Secondary Level	Housewife	No income	Rural Area	With family	73	1.6764	Non-smoker	Rarely	Rarely	Rarely	Rarely	Sometimes	Rarely	Often	Often	Several days	Not at all	Several days	Several days	Several days	Not at all	Not at all	Not at all	Not at all
2021-03-07 22:36:17	Yes	Facebook	Laptop	Broadband (Wi-Fi)	Less than 2-year	1-2 per day	1-3 hours	Night to late night	500-2000	Most of them	5-10	Running business	To stay connected with people	Yes	Yes	No	Sometimes	Never	No	Not trying	30	Male	Unmarried	Muslim	Masters or above	Private job	Above 70,000 Tk	Rural Area	With family	87	1.8288	Non-smoker	Sometimes	Rarely	Sometimes	Often	Sometimes	Often	Sometimes	Often	Several days	Not at all	Half of days	Half of days	Several days	Not at all	Not at all	Not at all	Not at all
2021-02-28 20:50:55	Yes	Facebook	Mobile Phone	Broadband (Wi-Fi)	5-10 years	More than 5 per day	More than 5 hours	Frequently at anytime	500-2000	Many of them	More than 20	To stay connected with people	To stay connected with people	Yes	No	Yes	Sometimes	Most of the times	Yes	Not trying	26.8	Female	Married	Muslim	Masters or above	Self-employed/Entrepreneur/Business	No income	Urban Area	With family	68.85	1.6256	Non-smoker	Never	Never	Never	Never	Never	Never	Never	Often	Several days	Several days	Several days	Several days	Several days	Not at all	Not at all	Not at all	Not at all
2021-02-22 11:12:35	Yes	Facebook	Mobile Phone	Broadband (Wi-Fi)	5-10 years	Less than 1 per day	Less than 1 hour	Afternoon	500-2000	Most of them	10-20	To stay connected with people	Updates of people	No	No	No	Sometimes	Never	Yes	Trying to stop the use	26	Male	Married	Muslim	Masters or above	Unemployed including students	Above 70,000 Tk	Urban Area	Without family	78	1.7272	Smoker	Rarely	Rarely	Sometimes	Sometimes	Rarely	Never	Sometimes	Sometimes	Several days	Several days	Not at all	Several days	Several days	Several days	Several days	Not at all	Not at all
2021-03-07 20:21:07	Yes	Facebook	Mobile Phone	Mobile data	More than 10 years	1-2 per day	3-5 hours	Frequently at anytime	Less than 500	All of them	10-20	For time pass	Get pleasure from funny posts/ memes	Yes	No	Yes	Sometimes	Never	Yes	Trying to reduce the use	24	Female	Married	Muslim	Secondary Level	Housewife	No income	Rural Area	With family	67	1.6002	Non-smoker	Never	Never	Never	Sometimes	Sometimes	Sometimes	Sometimes	Sometimes	Not at all	Not at all	Not at all	Not at all	Not at all	Not at all	Nearly everyday	Nearly everyday	Not at all
2021-03-07 20:22:44	Yes	Facebook	Mobile Phone	Mobile data	More than 10 years	1-2 per day	3-5 hours	Frequently at anytime	Less than 500	All of them	10-20	For time pass	Get pleasure from funny posts/ memes	Yes	No	Yes	Sometimes	Never	Yes	Trying to reduce the use	24	Female	Married	Muslim	Secondary Level	Housewife	No income	Rural Area	With family	67	1.6002	Non-smoker	Never	Never	Never	Sometimes	Sometimes	Sometimes	Sometimes	Sometimes	Not at all	Not at all	Not at all	Not at all	Not at all	Not at all	Nearly everyday	Nearly everyday	Not at all
2021-02-18 03:33:42	Yes	Facebook	Laptop	Broadband (Wi-Fi)	More than 10 years	1-2 per day	3-5 hours	Frequently at anytime	More than 4000	Many of them	10-20	To make new friends	To stay connected with people	Yes	No	No	Not at all	Never	No	Not trying	33	Female	Married	Muslim	Masters or above	Private job	40,000-70,000 Tk	Urban Area	With family	67	1.6002	Smoker	Never	Never	Never	Never	Never	Never	Never	Never	Several days	Not at all	Several days	Several days	Several days	Not at all	Not at all	Not at all	Not at all
2021-03-10 16:55:29	Yes	Facebook	Mobile Phone	Broadband (Wi-Fi)	5-10 years	3-5 per day	1-3 hours	Frequently at anytime	500-2000	Most of them	5-10	For time pass	Get pleasure from funny posts/ memes	Yes	No	Yes	Sometimes	Most of the times	Yes	Trying to reduce the use	25	Female	Married	Muslim	Masters or above	Unemployed including students	No income	Urban Area	With family	67	1.6002	Non-smoker	Sometimes	Sometimes	Often	Rarely	Often	Often	Rarely	Sometimes	Several days	Nearly everyday	Several days	Nearly everyday	Not at all	Nearly everyday	Several days	Not at all	Half of days
2021-03-07 19:41:54	Yes	Facebook	Mobile Phone	Mobile data	2-5 years	3-5 per day	3-5 hours	Frequently at anytime	Less than 500	Few of them	5-10	For time pass	To stay connected with people	Yes	No	Yes	Not at all	Never	Yes	Trying to stop the use	18	Male	Unmarried	Muslim	Secondary Level	Unemployed including students	No income	Rural Area	Without family	65	1.5748	Non-smoker	Rarely	Rarely	Rarely	Rarely	Rarely	Sometimes	Sometimes	Sometimes	Half of days	Several days	Not at all	Nearly everyday	Several days	Nearly everyday	Several days	Not at all	Not at all
2021-02-22 13:17:20	Yes	Facebook	Mobile Phone	Broadband (Wi-Fi)	5-10 years	Less than 1 per day	3-5 hours	Night to late night	Less than 500	Most of them	More than 20	To stay connected with people	To stay connected with people	Yes	No	Yes	Sometimes	Never	No	Trying to reduce the use	25	Female	Unmarried	Muslim	Graduate Level	Unemployed including students	No income	Urban Area	With family	65	1.5748	Non-smoker	Sometimes	Rarely	Sometimes	Sometimes	Often	Sometimes	Never	Often	Several days	Nearly everyday	Several days	Nearly everyday	Several days	Nearly everyday	Nearly everyday	Several days	Several days
2021-02-22 15:54:11	Yes	Facebook	Mobile Phone	Broadband (Wi-Fi)	5-10 years	3-5 per day	More than 5 hours	Night to late night	500-2000	Most of them	10-20	For time pass	Updates of current affairs/news	Yes	Yes	No	Always	Most of the times	No	Not trying	25	Female	Unmarried	Muslim	Graduate Level	Private job	40,000-70,000 Tk	Urban Area	With family	65	1.5748	Non-smoker	Never	Never	Sometimes	Never	Sometimes	Sometimes	Often	Often	Several days	Nearly everyday	Half of days	Half of days	Several days	Several days	Not at all	Not at all	Not at all
2021-03-01 18:09:46	Yes	Facebook	Mobile Phone	Mobile data	More than 10 years	3-5 per day	3-5 hours	Frequently at anytime	Less than 500	Many of them	10-20	To stay connected with people	Get pleasure from funny posts/ memes	Yes	No	Yes	Sometimes	Most of the times	Yes	Not trying	26	Female	Married	Muslim	Graduate Level	Unemployed including students	No income	Urban Area	With family	65	1.5748	Non-smoker	Sometimes	Never	Often	Often	Sometimes	Sometimes	Rarely	Rarely	Half of days	Nearly everyday	Several days	Nearly everyday	Nearly everyday	Nearly everyday	Half of days	Several days	Not at all
2021-03-06 14:03:05	Yes	Facebook	Tablet	Mobile data	2-5 years	1-2 per day	1-3 hours	Evening	500-2000	Many of them	5-10	To make new friends	Updates of current affairs/news	Yes	Yes	No	Sometimes	Most of the times	Yes	Trying to reduce the use	18	Male	Unmarried	Muslim	Primary level	Unemployed including students	No income	Rural Area	With family	76	1.7018	Non-smoker	Rarely	Never	Never	Never	Rarely	Never	Never	Never	Not at all	Not at all	Not at all	Not at all	Not at all	Not at all	Not at all	Not at all	Not at all
2021-03-06 13:39:37	Yes	Facebook	Mobile Phone	Broadband (Wi-Fi)	2-5 years	1-2 per day	1-3 hours	Morning	Less than 500	Many of them	Less than 5	For time pass	Updates of current affairs/news	Yes	Yes	Yes	Sometimes	All the times	Yes	Trying to reduce the use	18	Male	Unmarried	Muslim	Secondary Level	Daily labor/driver/housemaid	No income	Rural Area	Without family	76	1.7018	Non-smoker	Never	Never	Never	Never	Never	Never	Never	Never	Not at all	Several days	Several days	Several days	Not at all	Not at all	Not at all	Several days	Several days
2021-02-22 09:26:54	Yes	Facebook	Mobile Phone	Mobile data	5-10 years	Less than 1 per day	Less than 1 hour	Frequently at anytime	500-2000	Few of them	10-20	For time pass	Get pleasure from funny posts/ memes	Yes	No	Yes	Always	Most of the times	Yes	Trying to reduce the use	26	Male	Unmarried	Muslim	Masters or above	Private job	10,000-40,000 Tk	Urban Area	Without family	76	1.7018	Smoker	Often	Often	Often	Often	Often	Often	Often	Rarely	Nearly everyday	Nearly everyday	Not at all	Nearly everyday	Nearly everyday	Nearly everyday	Nearly everyday	Nearly everyday	Several days
2021-02-20 19:25:05	Yes	Instagram	Mobile Phone	Broadband (Wi-Fi)	5-10 years	Less than 1 per day	1-3 hours	Frequently at anytime	500-2000	Most of them	5-10	To stay connected with people	To stay connected with people	Yes	Yes	Yes	Sometimes	Never	No	Not trying	24	Female	Unmarried	Muslim	Masters or above	Private job	10,000-40,000 Tk	Urban Area	With family	63	1.5494	Smoker	Rarely	Never	Never	Never	Never	Never	Never	Never	Not at all	Not at all	Not at all	Not at all	Not at all	Not at all	Not at all	Not at all	Not at all
2021-02-27 23:30:15	Yes	Instagram	Mobile Phone	Broadband (Wi-Fi)	2-5 years	More than 5 per day	1-3 hours	Evening	Less than 500	Most of them	Less than 5	To stay connected with people	To stay connected with people	Yes	No	No	Not at all	Never	No	Trying to reduce the use	26	Female	Unmarried	Muslim	Masters or above	Unemployed including students	No income	Urban Area	With family	59	1.4986	Non-smoker	Never	Sometimes	Never	Never	Never	Sometimes	Never	Often	Several days	Several days	Several days	Not at all	Nearly everyday	Nearly everyday	Not at all	Nearly everyday	Not at all
2021-02-22 10:39:03	Yes	Facebook	Mobile Phone	Broadband (Wi-Fi)	More than 10 years	More than 5 per day	3-5 hours	Frequently at anytime	500-2000	Many of them	More than 20	For time pass	Updates of people	Yes	No	Yes	Not at all	Never	Yes	Not trying	27	Male	Unmarried	Muslim	Masters or above	Private job	40,000-70,000 Tk	Urban Area	With family	74	1.6764	Non-smoker	Never	Never	Never	Never	Never	Never	Never	Never	Nearly everyday	Not at all	Not at all	Not at all	Not at all	Not at all	Not at all	Not at all	Not at all
2021-02-20 13:33:13	Yes	Facebook	Mobile Phone	Broadband (Wi-Fi)	More than 10 years	Less than 1 per day	More than 5 hours	Frequently at anytime	500-2000	Most of them	10-20	To stay connected with people	All of the above	Yes	No	No	Sometimes	Never	Yes	Trying to reduce the use	23	Male	Unmarried	Muslim	Graduate Level	Unemployed including students	No income	Urban Area	With family	74	1.6764	Non-smoker	Sometimes	Rarely	Sometimes	Sometimes	Rarely	Sometimes	Sometimes	Sometimes	Several days	Several days	Half of days	Half of days	Half of days	Half of days	Nearly everyday	Half of days	Not at all
2021-03-09 02:39:04	Yes	Facebook	Mobile Phone	Broadband (Wi-Fi)	5-10 years	3-5 per day	1-3 hours	Frequently at anytime	500-2000	Most of them	More than 20	To stay connected with people	Get pleasure from funny posts/ memes	No	No	Yes	Sometimes	Most of the times	Yes	Trying to reduce the use	25	Female	Married	Muslim	Masters or above	Private job	10,000-40,000 Tk	Urban Area	With family	65	1.569	Non-smoker	Sometimes	Rarely	Often	Sometimes	Often	Often	Sometimes	Sometimes	Half of days	Half of days	Nearly everyday	Several days	Half of days	Nearly everyday	Nearly everyday	Several days	Several days
2021-02-16 13:00:16	Yes	Facebook	Mobile Phone	Mobile data	2-5 years	Less than 1 per day	More than 5 hours	Frequently at anytime	500-2000	Few of them	5-10	To stay connected with people	Updates of people	No	No	No	Sometimes	Most of the times	Yes	Not trying	25	Female	Unmarried	Hindu	Graduate Level	Unemployed including students	No income	Urban Area	With family	72	1.651	Non-smoker	Rarely	Rarely	Rarely	Rarely	Rarely	Sometimes	Sometimes	Rarely	Half of days	Several days	Several days	Half of days	Half of days	Several days	Half of days	Half of days	Several days
2021-03-05 19:05:21	Yes	Facebook	Laptop	Broadband (Wi-Fi)	2-5 years	3-5 per day	1-3 hours	Morning	500-2000	Many of them	10-20	To make new friends	Updates of current affairs/news	Yes	Yes	Yes	Sometimes	Never	Yes	Trying to reduce the use	18	Male	Unmarried	Muslim	Secondary Level	Self-employed/Entrepreneur/Business	10,000-40,000 Tk	Rural Area	With family	70	1.6256	Non-smoker	Rarely	Rarely	Rarely	Rarely	Sometimes	Rarely	Rarely	Rarely	Not at all	Not at all	Several days	Several days	Several days	Not at all	Nearly everyday	Not at all	Several days
2021-02-17 00:29:28	Yes	Facebook	Mobile Phone	Broadband (Wi-Fi)	More than 10 years	3-5 per day	3-5 hours	Frequently at anytime	500-2000	All of them	More than 20	To stay connected with people	Get pleasure from funny posts/ memes	Yes	No	Yes	Sometimes	Never	No	Not trying	29	Female	Married	Muslim	Masters or above	Private job	Above 70,000 Tk	Urban Area	With family	70	1.6256	Non-smoker	Rarely	Never	Never	Sometimes	Rarely	Rarely	Often	Often	Several days	Not at all	Not at all	Not at all	Not at all	Not at all	Not at all	Several days	Not at all
2021-02-22 11:56:55	Yes	Facebook	Mobile Phone	Broadband (Wi-Fi)	More than 10 years	Less than 1 per day	1-3 hours	Frequently at anytime	Less than 500	Most of them	More than 20	To stay connected with people	Updates of current affairs/news	No	No	No	Sometimes	Never	No	Not trying	1994	Female	Married	Muslim	Masters or above	Private job	10,000-40,000 Tk	Urban Area	With family	70	1.6256	Non-smoker	Never	Never	Never	Never	Never	Never	Never	Often	Nearly everyday	Not at all	Not at all	Several days	Several days	Not at all	Not at all	Not at all	Not at all
2021-02-19 23:06:03	Yes	Facebook	Mobile Phone	Broadband (Wi-Fi)	More than 10 years	More than 5 per day	More than 5 hours	Frequently at anytime	500-2000	Most of them	10-20	For time pass	Get pleasure from funny posts/ memes	No	No	Yes	Always	All the times	Yes	Trying to reduce the use	25	Female	Married	Muslim	Graduate Level	Unemployed including students	No income	Urban Area	With family	70	1.6256	Non-smoker	Often	Often	Often	Often	Often	Often	Often	Rarely	Several days	Nearly everyday	Several days	Several days	Several days	Nearly everyday	Nearly everyday	Several days	Nearly everyday
2021-03-07 00:17:18	Yes	Facebook	Mobile Phone	Broadband (Wi-Fi)	More than 10 years	1-2 per day	3-5 hours	Night to late night	500-2000	Many of them	More than 20	To make new friends	To stay connected with people	Yes	No	Yes	Sometimes	Most of the times	Yes	Not trying	27	Female	Unmarried	Muslim	Masters or above	Unemployed including students	No income	Rural Area	With family	70	1.6256	Non-smoker	Sometimes	Rarely	Sometimes	Rarely	Rarely	Rarely	Rarely	Rarely	Several days	Several days	Several days	Several days	Several days	Several days	Several days	Half of days	Several days
2021-02-19 16:24:34	Yes	Facebook	Mobile Phone	Mobile data	2-5 years	1-2 per day	1-3 hours	Night to late night	500-2000	Many of them	5-10	To stay connected with people	Updates of people	Yes	No	No	Sometimes	Most of the times	Yes	Not trying	27	Male	Unmarried	Muslim	Graduate Level	Private job	10,000-40,000 Tk	Urban Area	With family	68	1.6002	Smoker	Sometimes	Rarely	Sometimes	Sometimes	Rarely	Sometimes	Rarely	Never	Several days	Several days	Several days	Several days	Several days	Not at all	Several days	Several days	Not at all
2021-02-20 18:54:50	Yes	Instagram	Mobile Phone	Mobile data	2-5 years	Less than 1 per day	1-3 hours	Night to late night	500-2000	Few of them	Less than 5	For time pass	Updates of people	Yes	No	No	Sometimes	Never	No	Not trying	38	Female	Married	Muslim	Graduate Level	Unemployed including students	No income	Urban Area	With family	68	1.6002	Non-smoker	Rarely	Rarely	Sometimes	Sometimes	Sometimes	Often	Rarely	Often	Several days	Several days	Not at all	Several days	Not at all	Not at all	Several days	Not at all	Not at all
2021-03-05 18:13:47	Yes	Facebook	Mobile Phone	Mobile data	2-5 years	1-2 per day	1-3 hours	Afternoon	500-2000	Many of them	5-10	To make new friends	Updates of current affairs/news	No	No	No	Sometimes	Never	Yes	Trying to stop the use	20	Male	Unmarried	Muslim	Secondary Level	Self-employed/Entrepreneur/Business	40,000-70,000 Tk	Rural Area	With family	77	1.7018	Non-smoker	Rarely	Never	Never	Never	Sometimes	Never	Often	Often	Several days	Not at all	Not at all	Several days	Several days	Not at all	Not at all	Several days	Not at all
2021-03-05 14:09:38	Yes	Facebook	Mobile Phone	Mobile data	Less than 2-year	Less than 1 per day	Less than 1 hour	Frequently at anytime	Less than 500	All of them	5-10	To stay connected with people	Updates of current affairs/news	Yes	No	No	Always	Never	No	Not trying	18	Male	Unmarried	Muslim	Secondary Level	Self-employed/Entrepreneur/Business	40,000-70,000 Tk	Rural Area	With family	77	1.7018	Smoker	Rarely	Rarely	Rarely	Rarely	Sometimes	Sometimes	Often	Often	Not at all	Not at all	Not at all	Not at all	Not at all	Not at all	Not at all	Not at all	Not at all
2021-03-02 20:25:51	Yes	Facebook	Desktop	Broadband (Wi-Fi)	Less than 2-year	3-5 per day	3-5 hours	Evening	500-2000	Most of them	10-20	To stay connected with people	Get pleasure from funny posts/ memes	Yes	Yes	No	Sometimes	Most of the times	No	Not trying	16	Male	Unmarried	Muslim	Primary level	Unemployed including students	No income	Rural Area	With family	77	1.7018	Smoker	Rarely	Rarely	Rarely	Rarely	Never	Sometimes	Sometimes	Often	Several days	Several days	Half of days	Half of days	Not at all	Not at all	Half of days	Half of days	Not at all
2021-03-06 10:39:42	Yes	Facebook	Mobile Phone	Broadband (Wi-Fi)	5-10 years	3-5 per day	3-5 hours	Afternoon	500-2000	Many of them	5-10	To make new friends	To stay connected with people	Yes	Yes	Yes	Not at all	Never	Yes	Trying to stop the use	20	Male	Unmarried	Muslim	Secondary Level	Self-employed/Entrepreneur/Business	40,000-70,000 Tk	Rural Area	Without family	89	1.8288	Smoker	Never	Often	Never	Never	Never	Never	Never	Never	Not at all	Not at all	Not at all	Not at all	Not at all	Not at all	Not at all	Not at all	Not at all
2021-03-06 21:55:26	Yes	Facebook	Mobile Phone	Broadband (Wi-Fi)	Less than 2-year	1-2 per day	1-3 hours	Frequently at anytime	500-2000	Few of them	Less than 5	To stay connected with people	Get pleasure from funny posts/ memes	Yes	Yes	Yes	Sometimes	Most of the times	Yes	Trying to stop the use	18	Male	Unmarried	Muslim	Secondary Level	Unemployed including students	No income	Rural Area	Without family	66	1.5748	Smoker	Sometimes	Sometimes	Sometimes	Sometimes	Sometimes	Sometimes	Sometimes	Sometimes	Several days	Several days	Several days	Several days	Several days	Nearly everyday	Several days	Several days	Not at all
2021-03-06 18:24:25	Yes	Facebook	Mobile Phone	Broadband (Wi-Fi)	2-5 years	3-5 per day	3-5 hours	Evening	Less than 500	Most of them	10-20	To stay connected with people	Motivational/ informative contents	Yes	No	No	Always	Never	Yes	Trying to reduce the use	17	Female	Unmarried	Muslim	Secondary Level	Unemployed including students	No income	Rural Area	With family	66	1.5748	Non-smoker	Sometimes	Sometimes	Sometimes	Sometimes	Sometimes	Sometimes	Sometimes	Sometimes	Not at all	Not at all	Not at all	Half of days	Half of days	Half of days	Not at all	Half of days	Half of days
2021-03-09 02:43:33	Yes	Facebook	Mobile Phone	Broadband (Wi-Fi)	5-10 years	Less than 1 per day	1-3 hours	Frequently at anytime	Less than 500	Most of them	5-10	To stay connected with people	Updates of people	Yes	No	Yes	Sometimes	Never	Yes	Trying to reduce the use	26	Female	Unmarried	Muslim	Graduate Level	Private job	Above 70,000 Tk	Urban Area	Without family	75	1.6764	Non-smoker	Sometimes	Never	Never	Never	Never	Never	Sometimes	Sometimes	Several days	Several days	Not at all	Several days	Nearly everyday	Not at all	Not at all	Not at all	Not at all
2021-02-20 01:09:06	Yes	Facebook	Mobile Phone	Broadband (Wi-Fi)	5-10 years	Less than 1 per day	1-3 hours	Frequently at anytime	Less than 500	Many of them	More than 20	To stay connected with people	Get pleasure from funny posts/ memes	Yes	No	No	Sometimes	Never	No	Not trying	20	Male	Unmarried	Muslim	Secondary Level	Unemployed including students	No income	Urban Area	With family	75	1.6764	Smoker	Rarely	Rarely	Never	Never	Never	Never	Often	Often	Half of days	Several days	Nearly everyday	Several days	Several days	Nearly everyday	Half of days	Nearly everyday	Not at all
2021-02-21 19:03:20	Yes	Facebook	Mobile Phone	Mobile data	Less than 2-year	1-2 per day	1-3 hours	Frequently at anytime	500-2000	All of them	5-10	To make new friends	Updates of people	Yes	Yes	Yes	Sometimes	Never	No	Not trying	01856420137	Male	Unmarried	Muslim	Masters or above	Private job	10,000-40,000 Tk	Rural Area	With family	75	1.6764	Non-smoker	Never	Never	Never	Never	Rarely	Never	Never	Never	Not at all	Not at all	Not at all	Not at all	Not at all	Not at all	Not at all	Not at all	Not at all
2021-02-16 20:52:42	Yes	Facebook	Mobile Phone	Broadband (Wi-Fi)	More than 10 years	1-2 per day	More than 5 hours	Frequently at anytime	500-2000	Most of them	5-10	To stay connected with people	To stay connected with people	Yes	No	No	Sometimes	Never	No	Not trying	30	Female	Married	Muslim	Masters or above	Recently unemployed, now housewife	No income	Urban Area	With family	62	1.524	Non-smoker	Sometimes	Sometimes	Rarely	Sometimes	Sometimes	Rarely	Never	Sometimes	Not at all	Not at all	Not at all	Not at all	Not at all	Not at all	Not at all	Not at all	Not at all
2021-02-20 00:36:31	Yes	Facebook	Mobile Phone	Broadband (Wi-Fi)	More than 10 years	Less than 1 per day	1-3 hours	Night to late night	500-2000	Most of them	More than 20	To stay connected with people	Motivational/ informative contents	Yes	No	Yes	Sometimes	Never	No	Not trying	23	Male	Unmarried	Muslim	Graduate Level	Self-employed/Entrepreneur/Business	10,000-40,000 Tk	Urban Area	With family	82	1.7526	Smoker	Sometimes	Never	Never	Never	Never	Never	Sometimes	Often	Not at all	Not at all	Not at all	Not at all	Not at all	Not at all	Not at all	Not at all	Not at all
2021-02-20 00:09:58	Yes	Facebook	Mobile Phone	Broadband (Wi-Fi)	5-10 years	Less than 1 per day	More than 5 hours	Frequently at anytime	500-2000	Many of them	Less than 5	To stay connected with people	Get pleasure from funny posts/ memes	No	No	Yes	Sometimes	Never	Yes	Trying to reduce the use	28	Male	Unmarried	Muslim	Masters or above	Bekar	No income	Urban Area	Without family	82	1.7526	Smoker	Often	Never	Often	Often	Often	Rarely	Often	Never	Several days	Nearly everyday	Nearly everyday	Nearly everyday	Nearly everyday	Nearly everyday	Nearly everyday	Half of days	Not at all
2021-02-25 13:04:20	Yes	Facebook	Mobile Phone	Broadband (Wi-Fi)	5-10 years	Less than 1 per day	1-3 hours	Frequently at anytime	500-2000	Many of them	More than 20	To stay connected with people	Motivational/ informative contents	Yes	No	No	Sometimes	Most of the times	Yes	Trying to reduce the use	26	Female	Unmarried	Hindu	Masters or above	Unemployed including students	10,000-40,000 Tk	Urban Area	With family	60	1.4986	Non-smoker	Rarely	Sometimes	Never	Rarely	Rarely	Sometimes	Sometimes	Rarely	Several days	Half of days	Half of days	Not at all	Several days	Several days	Several days	Several days	Not at all
2021-02-28 17:03:40	Yes	Facebook	Mobile Phone	Broadband (Wi-Fi)	2-5 years	3-5 per day	3-5 hours	Frequently at anytime	500-2000	Many of them	10-20	To stay connected with people	Get pleasure from funny posts/ memes	Yes	No	No	Sometimes	Never	Yes	Trying to reduce the use	23	Male	Unmarried	Muslim	Graduate Level	Unemployed including students	No income	Rural Area	With family	87	1.8034	Smoker	Rarely	Rarely	Rarely	Sometimes	Sometimes	Often	Rarely	Rarely	Several days	Several days	Nearly everyday	Several days	Several days	Several days	Nearly everyday	Not at all	Not at all
2021-02-16 21:00:33	Yes	Facebook	Mobile Phone	Broadband (Wi-Fi)	2-5 years	Less than 1 per day	1-3 hours	Frequently at anytime	500-2000	Most of them	5-10	To stay connected with people	Get pleasure from funny posts/ memes	Yes	No	Yes	Sometimes	All the times	No	Trying to reduce the use	19	Male	Unmarried	Muslim	Secondary Level	Unemployed including students	No income	Urban Area	With family	80	1.7272	Non-smoker	Often	Often	Sometimes	Often	Often	Sometimes	Never	Sometimes	Nearly everyday	Nearly everyday	Nearly everyday	Nearly everyday	Not at all	Nearly everyday	Not at all	Not at all	Several days
2021-03-07 22:54:47	Yes	Facebook	Mobile Phone	Mobile data	2-5 years	1-2 per day	1-3 hours	Morning	Less than 500	All of them	5-10	To make new friends	Get pleasure from funny posts/ memes	Yes	Yes	Yes	Not at all	Most of the times	No	Not trying	19	Male	Unmarried	Muslim	Secondary Level	Unemployed including students	No income	Rural Area	Without family	71	1.6256	Smoker	Never	Never	Never	Never	Sometimes	Often	Sometimes	Often	Not at all	Half of days	Several days	Nearly everyday	Half of days	Several days	Half of days	Several days	Half of days
2021-02-25 01:34:45	Yes	Facebook	Laptop	Broadband (Wi-Fi)	2-5 years	3-5 per day	1-3 hours	Frequently at anytime	500-2000	All of them	5-10	To stay connected with people	Get pleasure from funny posts/ memes	No	No	Yes	Sometimes	All the times	Yes	Not trying	29	Male	Unmarried	Muslim	Masters or above	Private job	10,000-40,000 Tk	Urban Area	With family	78	1.7018	Smoker	Sometimes	Sometimes	Sometimes	Rarely	Rarely	Often	Sometimes	Sometimes	Several days	Half of days	Several days	Several days	Several days	Half of days	Half of days	Several days	Nearly everyday
2021-02-28 13:53:36	Yes	WeChat	Mobile Phone	Mobile data	2-5 years	3-5 per day	1-3 hours	Morning	Less than 500	Many of them	5-10	To stay connected with people	Motivational/ informative contents	Yes	No	No	Sometimes	Never	No	Not trying	32	Male	Married	Muslim	Masters or above	Private job	40,000-70,000 Tk	Urban Area	With family	78	1.7018	Smoker	Never	Never	Never	Never	Never	Never	Never	Often	Several days	Not at all	Not at all	Half of days	Half of days	Not at all	Not at all	Not at all	Half of days
2021-02-14 19:11:09	Yes	Facebook	Mobile Phone	Broadband (Wi-Fi)	5-10 years	More than 5 per day	1-3 hours	Frequently at anytime	500-2000	Few of them	More than 20	To stay connected with people	Updates of current affairs/news	No	No	Yes	Not at all	Never	Yes	Trying to stop the use	26	Male	Unmarried	Muslim	Graduate Level	Unemployed including students	No income	Rural Area	With family	78	1.7018	Non-smoker	Rarely	Never	Never	Never	Never	Sometimes	Sometimes	Sometimes	Several days	Not at all	Several days	Not at all	Several days	Several days	Several days	Several days	Not at all
2021-02-20 00:14:20	Yes	Facebook	Mobile Phone	Mobile data	5-10 years	3-5 per day	More than 5 hours	Frequently at anytime	More than 4000	Most of them	10-20	To stay connected with people	Updates of people	Yes	No	No	Sometimes	Never	No	Not trying	27	Male	Married	Muslim	Masters or above	Private job	40,000-70,000 Tk	Urban Area	With family	78	1.7018	Non-smoker	Never	Never	Sometimes	Sometimes	Rarely	Rarely	Often	Sometimes	Half of days	Half of days	Half of days	Half of days	Half of days	Half of days	Several days	Several days	Nearly everyday
2021-03-05 20:53:29	Yes	Facebook	Mobile Phone	Broadband (Wi-Fi)	2-5 years	1-2 per day	1-3 hours	Morning	500-2000	Many of them	5-10	To make new friends	To stay connected with people	No	No	No	Sometimes	Never	No	Not trying	16	Female	Unmarried	Muslim	Secondary Level	Unemployed including students	No income	Rural Area	With family	69	1.6002	Non-smoker	Rarely	Rarely	Rarely	Sometimes	Rarely	Sometimes	Sometimes	Sometimes	Half of days	Several days	Half of days	Several days	Several days	Several days	Several days	Several days	Several days
2021-03-02 20:56:07	Yes	Facebook	Tablet	Broadband (Wi-Fi)	2-5 years	1-2 per day	3-5 hours	Frequently at anytime	Less than 500	Many of them	5-10	To make new friends	To stay connected with people	Yes	Yes	Yes	Sometimes	Never	Yes	Trying to stop the use	18	Male	Unmarried	Muslim	Secondary Level	Unemployed including students	No income	Rural Area	With family	69	1.6002	Smoker	Rarely	Rarely	Rarely	Sometimes	Rarely	Rarely	Often	Sometimes	Several days	Several days	Several days	Several days	Several days	Several days	Half of days	Half of days	Not at all
2021-02-20 14:45:31	Yes	Facebook	Mobile Phone	Broadband (Wi-Fi)	5-10 years	Less than 1 per day	3-5 hours	Frequently at anytime	500-2000	Few of them	More than 20	To stay connected with people	Updates of current affairs/news	No	No	No	Sometimes	Most of the times	Yes	Trying to reduce the use	25	Female	Unmarried	Muslim	Masters or above	Unemployed including students	No income	Urban Area	With family	69	1.6002	Non-smoker	Sometimes	Never	Rarely	Rarely	Rarely	Often	Never	Never	Several days	Several days	Half of days	Several days	Several days	Several days	Several days	Not at all	Not at all
2021-03-07 22:42:32	Yes	Facebook	Mobile Phone	Mobile data	Less than 2-year	1-2 per day	3-5 hours	Evening	More than 4000	Few of them	5-10	To make new friends	Get pleasure from funny posts/ memes	Yes	Yes	No	Sometimes	Never	Yes	Trying to reduce the use	19	Male	Unmarried	Hindu	Secondary Level	Unemployed including students	No income	Rural Area	With family	67	1.5748	Non-smoker	Often	Rarely	Sometimes	Never	Never	Never	Sometimes	Often	Not at all	Several days	Not at all	Not at all	Several days	Not at all	Not at all	Not at all	Not at all
2021-02-20 10:40:17	Yes	Instagram	Mobile Phone	Broadband (Wi-Fi)	5-10 years	Less than 1 per day	More than 5 hours	Night to late night	500-2000	Many of them	More than 20	For time pass	Motivational/ informative contents	Yes	No	Yes	Sometimes	Most of the times	Yes	Trying to reduce the use	26	Female	Married	Muslim	Masters or above	Unemployed including students	No income	Urban Area	With family	67	1.5748	Non-smoker	Sometimes	Often	Sometimes	Sometimes	Sometimes	Rarely	Often	Often	Nearly everyday	Several days	Several days	Half of days	Not at all	Half of days	Several days	Not at all	Not at all
2021-03-01 13:16:26	Yes	Facebook	Mobile Phone	Broadband (Wi-Fi)	5-10 years	3-5 per day	3-5 hours	Frequently at anytime	500-2000	Most of them	More than 20	To stay connected with people	Updates of current affairs/news	Yes	No	Yes	Sometimes	Most of the times	No	Trying to reduce the use	23	Female	Married	Hindu	Masters or above	Unemployed including students	No income	Urban Area	With family	67	1.5748	Non-smoker	Never	Never	Never	Never	Rarely	Rarely	Often	Sometimes	Several days	Several days	Not at all	Nearly everyday	Several days	Nearly everyday	Several days	Nearly everyday	Not at all
2021-02-22 12:07:25	Yes	Facebook	Mobile Phone	Mobile data	More than 10 years	Less than 1 per day	1-3 hours	Evening	500-2000	Many of them	10-20	To stay connected with people	Motivational/ informative contents	Yes	No	No	Sometimes	Never	No	Trying to reduce the use	33	Male	Married	Muslim	Masters or above	Private job	10,000-40,000 Tk	Urban Area	With family	83	1.7526	Smoker	Sometimes	Never	Never	Never	Never	Never	Never	Never	Several days	Not at all	Not at all	Several days	Not at all	Not at all	Not at all	Not at all	Not at all
2021-03-05 14:55:24	Yes	Facebook	Mobile Phone	Mobile data	2-5 years	1-2 per day	1-3 hours	Morning	500-2000	Many of them	5-10	To make new friends	Updates of current affairs/news	Yes	Yes	Yes	Sometimes	Most of the times	Yes	Trying to reduce the use	17	Male	Unmarried	Muslim	Secondary Level	Daily labor/driver/housemaid	No income	Rural Area	Without family	76	1.6764	Smoker	Rarely	Rarely	Rarely	Rarely	Rarely	Rarely	Rarely	Rarely	Not at all	Not at all	Not at all	Not at all	Not at all	Not at all	Not at all	Not at all	Not at all
2021-02-20 21:42:44	Yes	Facebook	Mobile Phone	Broadband (Wi-Fi)	5-10 years	1-2 per day	1-3 hours	Frequently at anytime	500-2000	Most of them	5-10	To stay connected with people	Get pleasure from funny posts/ memes	No	No	Yes	Sometimes	Most of the times	Yes	Trying to reduce the use	25	Female	Married	Muslim	Graduate Level	Private job	10,000-40,000 Tk	Urban Area	With family	65	1.5494	Non-smoker	Sometimes	Sometimes	Rarely	Sometimes	Rarely	Rarely	Often	Often	Half of days	Half of days	Nearly everyday	Half of days	Nearly everyday	Several days	Nearly everyday	Several days	Not at all
2021-02-22 17:07:26	Yes	Instagram	Mobile Phone	Broadband (Wi-Fi)	More than 10 years	Less than 1 per day	More than 5 hours	Frequently at anytime	500-2000	Many of them	More than 20	For time pass	Updates of people	No	No	Yes	Always	All the times	Yes	Trying to reduce the use	28	Female	Unmarried	Muslim	Masters or above	Unemployed including students	No income	Urban Area	With family	65	1.5494	Smoker	Often	Often	Often	Often	Often	Often	Often	Often	Nearly everyday	Nearly everyday	Nearly everyday	Nearly everyday	Nearly everyday	Nearly everyday	Nearly everyday	Nearly everyday	Nearly everyday
2021-02-16 23:30:02	Yes	Instagram	Mobile Phone	Broadband (Wi-Fi)	More than 10 years	Less than 1 per day	1-3 hours	Night to late night	Less than 500	Most of them	10-20	For time pass	Get pleasure from funny posts/ memes	Yes	No	Yes	Sometimes	Never	Yes	Trying to reduce the use	29	Female	Married	Muslim	Masters or above	Self-employed/Entrepreneur/Business	Above 70,000 Tk	Urban Area	Without family	63	1.524	Non-smoker	Sometimes	Sometimes	Rarely	Rarely	Never	Never	Rarely	Sometimes	Half of days	Several days	Several days	Several days	Several days	Several days	Not at all	Several days	Not at all
2021-03-01 19:07:33	Yes	Facebook	Mobile Phone	Broadband (Wi-Fi)	2-5 years	Less than 1 per day	More than 5 hours	Frequently at anytime	Less than 500	Most of them	Less than 5	To stay connected with people	Get pleasure from funny posts/ memes	Yes	No	No	Sometimes	Most of the times	No	Trying to reduce the use	23	Female	Married	Muslim	Graduate Level	Student	No income	Urban Area	With family	63	1.524	Non-smoker	Sometimes	Often	Never	Never	Sometimes	Never	Never	Sometimes	Several days	Nearly everyday	Half of days	Half of days	Not at all	Not at all	Not at all	Not at all	Not at all
2021-03-01 18:38:39	Yes	Facebook	Mobile Phone	Broadband (Wi-Fi)	More than 10 years	Less than 1 per day	Less than 1 hour	Evening	2000-4000	Many of them	Less than 5	For time pass	Updates of current affairs/news	Yes	No	No	Sometimes	Never	Yes	Trying to reduce the use	25	Male	Unmarried	Hindu	Graduate Level	Unemployed including students	No income	Urban Area	Without family	74	1.651	Smoker	Never	Sometimes	Never	Never	Never	Never	Often	Often	Not at all	Not at all	Not at all	Not at all	Several days	Not at all	Not at all	Not at all	Not at all
2021-02-28 16:26:19	Yes	Facebook	Mobile Phone	Broadband (Wi-Fi)	5-10 years	More than 5 per day	1-3 hours	Night to late night	500-2000	Most of them	More than 20	To stay connected with people	Get pleasure from funny posts/ memes	Yes	Yes	Yes	Sometimes	Never	No	Trying to reduce the use	21	Male	Unmarried	Muslim	Graduate Level	Unemployed including students	No income	Rural Area	With family	81	1.7272	Non-smoker	Never	Never	Rarely	Never	Never	Sometimes	Often	Sometimes	Several days	Several days	Several days	Several days	Several days	Not at all	Several days	Not at all	Not at all
2021-02-18 03:40:30	Yes	Facebook	Desktop	Broadband (Wi-Fi)	5-10 years	More than 5 per day	More than 5 hours	Night to late night	More than 4000	Many of them	More than 20	To make new friends	Get pleasure from funny posts/ memes	Yes	No	No	Not at all	Never	No	Not trying	22	Female	Married	Muslim	Secondary Level	Self-employed/Entrepreneur/Business	10,000-40,000 Tk	Urban Area	With family	55	1.4224	Non-smoker	Never	Never	Sometimes	Sometimes	Sometimes	Sometimes	Often	Rarely	Nearly everyday	Nearly everyday	Nearly everyday	Nearly everyday	Nearly everyday	Nearly everyday	Nearly everyday	Nearly everyday	Not at all
2021-02-22 12:47:27	Yes	Facebook	Mobile Phone	Broadband (Wi-Fi)	5-10 years	More than 5 per day	3-5 hours	Frequently at anytime	Less than 500	Many of them	10-20	For time pass	Updates of current affairs/news	Yes	No	No	Sometimes	Most of the times	No	Not trying	30	Male	Married	Muslim	Masters or above	Private job	40,000-70,000 Tk	Urban Area	With family	72	1.6256	Non-smoker	Never	Never	Never	Never	Never	Never	Never	Never	Not at all	Not at all	Not at all	Not at all	Not at all	Not at all	Not at all	Not at all	Not at all
2021-02-14 19:41:12	Yes	Facebook	Mobile Phone	Broadband (Wi-Fi)	5-10 years	Less than 1 per day	Less than 1 hour	Evening	More than 4000	Many of them	More than 20	To stay connected with people	Updates of current affairs/news	Yes	No	No	Not at all	Never	Yes	Trying to reduce the use	26	Male	Unmarried	Muslim	Masters or above	Unemployed including students	No income	Urban Area	With family	72	1.6256	Non-smoker	Sometimes	Rarely	Sometimes	Sometimes	Sometimes	Sometimes	Never	Sometimes	Half of days	Half of days	Not at all	Several days	Not at all	Not at all	Not at all	Not at all	Not at all
2021-02-22 18:01:48	Yes	Facebook	Mobile Phone	Mobile data	5-10 years	Less than 1 per day	Less than 1 hour	Frequently at anytime	Less than 500	Many of them	Less than 5	To stay connected with people	Updates of current affairs/news	No	No	No	Sometimes	Most of the times	Yes	Not trying	42	Male	Married	Muslim	Secondary Level	Self-employed/Entrepreneur/Business	10,000-40,000 Tk	Urban Area	With family	84	1.7526	Non-smoker	Sometimes	Sometimes	Sometimes	Sometimes	Often	Often	Never	Rarely	Several days	Several days	Half of days	Half of days	Half of days	Not at all	Several days	Several days	Not at all
2021-02-20 21:41:12	Yes	Facebook	Laptop	Broadband (Wi-Fi)	5-10 years	3-5 per day	1-3 hours	Frequently at anytime	Less than 500	Many of them	Less than 5	To stay connected with people	To stay connected with people	No	No	No	Sometimes	Most of the times	Yes	Trying to reduce the use	28	Male	Unmarried	Muslim	Masters or above	Private job	10,000-40,000 Tk	Urban Area	With family	84	1.7526	Smoker	Sometimes	Sometimes	Sometimes	Often	Often	Sometimes	Often	Often	Half of days	Half of days	Several days	Half of days	Several days	Several days	Several days	Several days	Nearly everyday
2021-03-05 18:31:58	Yes	Facebook	Desktop	Broadband (Wi-Fi)	5-10 years	1-2 per day	1-3 hours	Afternoon	500-2000	Most of them	More than 20	To make new friends	Updates of current affairs/news	Yes	Yes	No	Sometimes	Most of the times	Yes	Trying to reduce the use	20	Male	Unmarried	Hindu	Secondary Level	Private job	10,000-40,000 Tk	Rural Area	Without family	77	1.6764	Smoker	Rarely	Sometimes	Sometimes	Never	Rarely	Sometimes	Sometimes	Sometimes	Several days	Not at all	Not at all	Not at all	Several days	Not at all	Half of days	Nearly everyday	Nearly everyday
2021-03-07 21:34:43	Yes	Facebook	Desktop	Broadband (Wi-Fi)	5-10 years	3-5 per day	1-3 hours	Evening	500-2000	Few of them	5-10	To make new friends	To stay connected with people	Yes	No	No	Not at all	All the times	Yes	Trying to reduce the use	17	Male	Unmarried	Hindu	Secondary Level	Unemployed including students	No income	Rural Area	With family	77	1.6764	Non-smoker	Rarely	Rarely	Rarely	Sometimes	Sometimes	Sometimes	Sometimes	Sometimes	Nearly everyday	Several days	Several days	Several days	Several days	Several days	Nearly everyday	Several days	Several days
2021-02-25 01:45:23	Yes	WhatsApp	Mobile Phone	Broadband (Wi-Fi)	5-10 years	Less than 1 per day	Less than 1 hour	Frequently at anytime	Less than 500	Most of them	Less than 5	To stay connected with people	To stay connected with people	No	No	No	Always	All the times	Yes	Not trying	27	Female	Married	Muslim	Graduate Level	Unemployed including students	No income	Urban Area	With family	68	1.5748	Non-smoker	Often	Often	Often	Sometimes	Rarely	Often	Sometimes	Rarely	Several days	Several days	Half of days	Several days	Several days	Half of days	Half of days	Not at all	Several days
2021-03-06 17:50:24	Yes	Instagram	Mobile Phone	Mobile data	2-5 years	3-5 per day	3-5 hours	Evening	Less than 500	Many of them	5-10	To make new friends	To stay connected with people	Yes	Yes	Yes	Not at all	Never	No	Not trying	17	Male	Unmarried	Muslim	Primary level	Self-employed/Entrepreneur/Business	No income	Rural Area	With family	66	1.5494	Non-smoker	Rarely	Sometimes	Sometimes	Rarely	Rarely	Rarely	Often	Sometimes	Half of days	Not at all	Not at all	Nearly everyday	Not at all	Several days	Nearly everyday	Several days	Not at all
2021-02-22 12:14:34	Yes	Facebook	Mobile Phone	Broadband (Wi-Fi)	5-10 years	Less than 1 per day	3-5 hours	Night to late night	500-2000	Many of them	More than 20	To stay connected with people	Updates of people	Yes	No	Yes	Sometimes	Most of the times	Yes	Trying to reduce the use	26	Female	Unmarried	Muslim	Masters or above	Private job	40,000-70,000 Tk	Urban Area	With family	66	1.5494	Non-smoker	Often	Often	Often	Sometimes	Sometimes	Sometimes	Sometimes	Sometimes	Several days	Several days	Half of days	Not at all	Not at all	Several days	Not at all	Several days	Several days
2021-03-07 23:01:05	Yes	Instagram	Tablet	Broadband (Wi-Fi)	2-5 years	1-2 per day	1-3 hours	Frequently at anytime	More than 4000	Many of them	5-10	To stay connected with people	Get pleasure from funny posts/ memes	Yes	Yes	No	Sometimes	Most of the times	No	Trying to stop the use	27	Male	Unmarried	Muslim	Masters or above	Unemployed including students	No income	Rural Area	With family	92	1.8288	Smoker	Rarely	Never	Sometimes	Rarely	Sometimes	Rarely	Sometimes	Often	Several days	Half of days	Not at all	Several days	Half of days	Half of days	Not at all	Several days	Several days
2021-02-20 21:29:04	Yes	Facebook	Mobile Phone	Broadband (Wi-Fi)	More than 10 years	Less than 1 per day	Less than 1 hour	Frequently at anytime	500-2000	Many of them	More than 20	To stay connected with people	Motivational/ informative contents	Yes	No	Yes	Sometimes	Never	Yes	Trying to reduce the use	27	Female	Unmarried	Hindu	Graduate Level	Unemployed including students	No income	Rural Area	With family	75	1.651	Non-smoker	Sometimes	Sometimes	Often	Often	Sometimes	Often	Often	Often	Half of days	Several days	Not at all	Nearly everyday	Several days	Not at all	Not at all	Not at all	Not at all
2021-03-01 22:56:45	Yes	Instagram	Mobile Phone	Broadband (Wi-Fi)	5-10 years	3-5 per day	3-5 hours	Night to late night	Less than 500	Many of them	5-10	To make new friends	To stay connected with people	Yes	Yes	No	Not at all	Most of the times	Yes	Trying to stop the use	26	Female	Married	Muslim	Masters or above	Unemployed including students	No income	Rural Area	With family	64	1.524	Non-smoker	Rarely	Rarely	Sometimes	Never	Never	Never	Never	Rarely	Not at all	Several days	Several days	Not at all	Not at all	Half of days	Several days	Several days	Half of days
2021-02-19 22:46:59	Yes	Facebook	Mobile Phone	Broadband (Wi-Fi)	5-10 years	Less than 1 per day	3-5 hours	Frequently at anytime	Less than 500	Most of them	Less than 5	To stay connected with people	Get pleasure from funny posts/ memes	Yes	No	No	Sometimes	Most of the times	No	Not trying	24	Female	Married	Muslim	Masters or above	Unemployed including students	No income	Urban Area	With family	64	1.524	Non-smoker	Rarely	Rarely	Rarely	Sometimes	Rarely	Sometimes	Rarely	Sometimes	Several days	Nearly everyday	Nearly everyday	Several days	Not at all	Nearly everyday	Not at all	Several days	Nearly everyday
2021-02-13 20:32:41	Yes	Facebook	Mobile Phone	Broadband (Wi-Fi)	2-5 years	Less than 1 per day	More than 5 hours	Frequently at anytime	500-2000	All of them	Less than 5	To stay connected with people	Motivational/ informative contents	Yes	No	No	Not at all	Never	No	Not trying	22	Female	Unmarried	Muslim	Graduate Level	Unemployed including students	No income	Urban Area	With family	64	1.524	Non-smoker	Never	Never	Never	Never	Never	Never	Sometimes	Never	Several days	Not at all	Not at all	Half of days	Several days	Not at all	Not at all	Not at all	Not at all
2021-02-04 14:53:51	Yes	Facebook	Mobile Phone	Broadband (Wi-Fi)	2-5 years	Less than 1 per day	3-5 hours	Frequently at anytime	Less than 500	Few of them	Less than 5	For time pass	Updates of current affairs/news	Yes	Yes	No	Sometimes	Never	Yes	Yes, I am trying but can’t	25	Female	Unmarried	Muslim	Graduate or above	Unemployed including students	10,000-40,000 Tk	Urban Area	With family	58	1.4478	Non-smoker	Rarely	Never	Rarely	Never	Sometimes	Rarely	Sometimes	Never	Several days	Several days	Several days	Several days	Several days	Several days	Not at all	Not at all	Several days
2021-02-24 23:06:49	Yes	Snapchat	Mobile Phone	Mobile data	5-10 years	3-5 per day	3-5 hours	Evening	2000-4000	All of them	More than 20	Running business	Get pleasure from funny posts/ memes	Yes	No	Yes	Always	All the times	No	Trying to reduce the use	37	Male	Married	Hindu	Masters or above	Govt. job	Above 70,000 Tk	Urban Area	With family	90	1.8034	Smoker	Often	Often	Often	Often	Often	Often	Often	Often	Half of days	Half of days	Half of days	Half of days	Half of days	Half of days	Several days	Several days	Nearly everyday
2021-03-06 18:05:56	Yes	Facebook	Mobile Phone	Mobile data	2-5 years	1-2 per day	1-3 hours	Evening	Less than 500	Many of them	5-10	For time pass	Updates of current affairs/news	Yes	Yes	No	Sometimes	All the times	Yes	Trying to reduce the use	18	Male	Unmarried	Muslim	Secondary Level	Unemployed including students	No income	Rural Area	With family	71	1.6002	Non-smoker	Never	Never	Sometimes	Sometimes	Sometimes	Rarely	Often	Often	Nearly everyday	Several days	Half of days	Several days	Several days	Several days	Half of days	Half of days	Half of days
2021-03-06 10:27:14	Yes	Facebook	Mobile Phone	Broadband (Wi-Fi)	2-5 years	3-5 per day	3-5 hours	Afternoon	500-2000	Few of them	Less than 5	For time pass	Get pleasure from funny posts/ memes	Yes	Yes	Yes	Always	Most of the times	Yes	Trying to reduce the use	18	Female	Unmarried	Muslim	Secondary Level	Unemployed including students	No income	Rural Area	With family	71	1.6002	Non-smoker	Sometimes	Sometimes	Sometimes	Sometimes	Sometimes	Sometimes	Sometimes	Sometimes	Several days	Not at all	Not at all	Several days	Not at all	Not at all	Several days	Several days	Several days
2021-02-16 20:54:47	Yes	Facebook	Mobile Phone	Broadband (Wi-Fi)	5-10 years	Less than 1 per day	3-5 hours	Frequently at anytime	500-2000	Many of them	More than 20	For time pass	Get pleasure from funny posts/ memes	Yes	No	Yes	Sometimes	Most of the times	Yes	Trying to reduce the use	26	Female	Married	Muslim	Masters or above	Unemployed including students	No income	Urban Area	With family	71	1.6002	Non-smoker	Never	Never	Sometimes	Sometimes	Sometimes	Never	Never	Sometimes	Several days	Not at all	Not at all	Not at all	Not at all	Half of days	Nearly everyday	Not at all	Not at all
2021-03-07 22:07:52	Yes	Facebook	Desktop	Broadband (Wi-Fi)	2-5 years	1-2 per day	3-5 hours	Afternoon	Less than 500	Most of them	10-20	To stay connected with people	To stay connected with people	Yes	Yes	Yes	Sometimes	Most of the times	Yes	Trying to reduce the use	19	Male	Unmarried	Muslim	Secondary Level	Unemployed including students	No income	Rural Area	Without family	71	1.6002	Non-smoker	Sometimes	Often	Often	Often	Often	Often	Often	Often	Not at all	Several days	Several days	Not at all	Not at all	Not at all	Nearly everyday	Not at all	Not at all
2021-03-01 19:19:51	Yes	Facebook	Mobile Phone	Broadband (Wi-Fi)	5-10 years	More than 5 per day	Less than 1 hour	Frequently at anytime	Less than 500	Most of them	5-10	To stay connected with people	To stay connected with people	Yes	No	No	Sometimes	Never	No	Not trying	23	Male	Unmarried	Muslim	Masters or above	Unemployed including students	No income	Urban Area	With family	71	1.6002	Non-smoker	Sometimes	Sometimes	Rarely	Sometimes	Never	Often	Sometimes	Never	Nearly everyday	Several days	Not at all	Several days	Several days	Not at all	Not at all	Not at all	Not at all
2021-02-21 17:26:54	Yes	Snapchat	Mobile Phone	Broadband (Wi-Fi)	2-5 years	3-5 per day	3-5 hours	Morning	500-2000	Most of them	5-10	To make new friends	Updates of people	Yes	No	No	Sometimes	Most of the times	No	Not trying	28	Male	Married	Hindu	Masters or above	Private job	40,000-70,000 Tk	Urban Area	With family	78	1.6764	Smoker	Rarely	Rarely	Rarely	Rarely	Rarely	Rarely	Rarely	Rarely	Several days	Several days	Several days	Several days	Several days	Several days	Several days	Several days	Several days
2021-02-19 18:51:10	Yes	Facebook	Mobile Phone	Broadband (Wi-Fi)	5-10 years	Less than 1 per day	Less than 1 hour	Evening	Less than 500	Most of them	Less than 5	To stay connected with people	To stay connected with people	Yes	No	Yes	Sometimes	Never	No	Not trying	25	Female	Married	Muslim	Masters or above	Private job	10,000-40,000 Tk	Urban Area	With family	43	1.2446	Non-smoker	Never	Never	Never	Never	Never	Sometimes	Never	Never	Half of days	Half of days	Not at all	Half of days	Not at all	Not at all	Not at all	Not at all	Not at all
2021-03-01 18:14:30	Yes	Facebook	Mobile Phone	Broadband (Wi-Fi)	5-10 years	Less than 1 per day	More than 5 hours	Frequently at anytime	Less than 500	Most of them	More than 20	For time pass	Updates of current affairs/news	No	No	Yes	Always	Most of the times	Yes	Not trying	28	Female	Married	Muslim	Graduate Level	Unemployed including students	No income	Urban Area	With family	43	1.2446	Non-smoker	Often	Sometimes	Sometimes	Sometimes	Sometimes	Sometimes	Sometimes	Sometimes	Nearly everyday	Nearly everyday	Nearly everyday	Nearly everyday	Nearly everyday	Nearly everyday	Nearly everyday	Nearly everyday	Nearly everyday
2021-02-24 23:21:54	Yes	Twitter	Tablet	Broadband (Wi-Fi)	5-10 years	More than 5 per day	1-3 hours	Evening	500-2000	Most of them	5-10	To stay connected with people	Updates of people	Yes	Yes	No	Sometimes	Most of the times	Yes	Trying to stop the use	30	Female	Married	Hindu	Secondary Level	Daily labor/driver/housemaid	No income	Rural Area	With family	69	1.5748	Non-smoker	Often	Sometimes	Sometimes	Sometimes	Sometimes	Sometimes	Sometimes	Sometimes	Half of days	Half of days	Half of days	Several days	Nearly everyday	Several days	Half of days	Nearly everyday	Nearly everyday
2021-02-22 19:41:53	Yes	Facebook	Mobile Phone	Mobile data	2-5 years	Less than 1 per day	3-5 hours	Afternoon	Less than 500	Few of them	5-10	For time pass	Get pleasure from funny posts/ memes	Yes	Yes	Yes	Sometimes	Most of the times	Yes	Trying to reduce the use	36	Female	Married	Muslim	Graduate Level	Unemployed including students	No income	Rural Area	With family	69	1.5748	Smoker	Never	Never	Never	Never	Never	Never	Often	Never	Several days	Not at all	Several days	Half of days	Half of days	Several days	Several days	Several days	Not at all
2021-02-28 17:36:31	Yes	Facebook	Mobile Phone	Broadband (Wi-Fi)	More than 10 years	Less than 1 per day	Less than 1 hour	Frequently at anytime	500-2000	Many of them	5-10	To stay connected with people	Motivational/ informative contents	Yes	No	No	Sometimes	Never	Yes	Trying to reduce the use	33	Male	Married	Muslim	Graduate Level	Private job	10,000-40,000 Tk	Urban Area	With family	76	1.651	Non-smoker	Never	Rarely	Never	Never	Rarely	Rarely	Rarely	Sometimes	Several days	Not at all	Not at all	Not at all	Several days	Not at all	Not at all	Not at all	Not at all
2021-02-25 13:24:19	Yes	Facebook	Mobile Phone	Broadband (Wi-Fi)	5-10 years	1-2 per day	More than 5 hours	Frequently at anytime	500-2000	Most of them	10-20	To stay connected with people	Get pleasure from funny posts/ memes	No	No	Yes	Sometimes	Never	Yes	Trying to reduce the use	26	Female	Unmarried	Muslim	Graduate Level	Unemployed including students	No income	Urban Area	Without family	76	1.651	Non-smoker	Often	Sometimes	Often	Often	Often	Often	Often	Never	Nearly everyday	Half of days	Nearly everyday	Half of days	Half of days	Nearly everyday	Not at all	Not at all	Several days
2021-02-14 02:44:20	Yes	Instagram	Mobile Phone	Broadband (Wi-Fi)	5-10 years	3-5 per day	3-5 hours	Frequently at anytime	Less than 500	Most of them	10-20	To stay connected with people	Updates of people	Yes	No	No	Sometimes	Never	Yes	Trying to stop the use	26	Female	Married	Muslim	Masters or above	Unemployed including students	No income	Urban Area	With family	65	1.524	Non-smoker	Often	Sometimes	Often	Often	Sometimes	Rarely	Often	Often	Half of days	Several days	Half of days	Half of days	Half of days	Nearly everyday	Half of days	Nearly everyday	Nearly everyday
2021-02-21 15:05:13	Yes	Facebook	Mobile Phone	Broadband (Wi-Fi)	5-10 years	1-2 per day	1-3 hours	Frequently at anytime	500-2000	Many of them	10-20	To stay connected with people	Updates of current affairs/news	Yes	No	Yes	Sometimes	Never	No	Not trying	24	Female	Unmarried	Muslim	Graduate Level	Self-employed/Entrepreneur/Business	10,000-40,000 Tk	Urban Area	Without family	65	1.524	Non-smoker	Rarely	Rarely	Sometimes	Rarely	Rarely	Sometimes	Often	Often	Several days	Several days	Several days	Half of days	Not at all	Several days	Half of days	Several days	Not at all
2021-02-14 14:01:40	Yes	Facebook	Mobile Phone	Broadband (Wi-Fi)	2-5 years	Less than 1 per day	Less than 1 hour	Frequently at anytime	Less than 500	Few of them	Less than 5	To stay connected with people	Motivational/ informative contents	Yes	No	Yes	Not at all	All the times	Yes	Not trying	36	Female	Married	Muslim	Masters or above	Govt. job	10,000-40,000 Tk	Urban Area	With family	63	1.4986	Non-smoker	Sometimes	Rarely	Never	Never	Often	Sometimes	Never	Rarely	Several days	Several days	Several days	Several days	Several days	Half of days	Several days	Not at all	Not at all
2021-03-05 18:07:26	Yes	Facebook	Laptop	Broadband (Wi-Fi)	2-5 years	More than 5 per day	More than 5 hours	Afternoon	Less than 500	Many of them	5-10	For time pass	Updates of current affairs/news	Yes	Yes	No	Always	All the times	Yes	Trying to reduce the use	28	Male	Married	Muslim	Graduate Level	Govt. job	40,000-70,000 Tk	Rural Area	Without family	79	1.6764	Smoker	Often	Often	Often	Often	Sometimes	Sometimes	Sometimes	Rarely	Several days	Not at all	Not at all	Not at all	Several days	Not at all	Half of days	Not at all	Not at all
2021-02-19 21:23:39	Yes	Facebook	Mobile Phone	Broadband (Wi-Fi)	2-5 years	More than 5 per day	More than 5 hours	Frequently at anytime	Less than 500	Most of them	10-20	To stay connected with people	To stay connected with people	Yes	No	No	Sometimes	Never	No	Not trying	25	Female	Unmarried	Muslim	Masters or above	Unemployed including students	No income	Urban Area	With family	70	1.5748	Non-smoker	Sometimes	Sometimes	Sometimes	Often	Sometimes	Often	Often	Never	Not at all	Nearly everyday	Nearly everyday	Nearly everyday	Nearly everyday	Nearly everyday	Not at all	Several days	Nearly everyday
2021-02-20 01:06:44	Yes	Instagram	Mobile Phone	Broadband (Wi-Fi)	5-10 years	Less than 1 per day	1-3 hours	Frequently at anytime	500-2000	Most of them	5-10	To stay connected with people	Get pleasure from funny posts/ memes	Yes	No	No	Sometimes	Most of the times	No	Not trying	21	Female	Unmarried	Muslim	Graduate Level	Unemployed including students	No income	Urban Area	Without family	70	1.5748	Non-smoker	Sometimes	Never	Never	Never	Never	Never	Sometimes	Rarely	Several days	Not at all	Not at all	Not at all	Not at all	Not at all	Several days	Several days	Not at all
2021-02-21 10:10:17	Yes	Facebook	Mobile Phone	Broadband (Wi-Fi)	5-10 years	1-2 per day	More than 5 hours	Frequently at anytime	500-2000	Most of them	10-20	For time pass	Updates of people	No	No	No	Not at all	Never	Yes	Trying to stop the use	25	Female	Unmarried	Muslim	Graduate Level	Unemployed including students	No income	Urban Area	With family	70	1.5748	Non-smoker	Sometimes	Sometimes	Sometimes	Never	Sometimes	Sometimes	Rarely	Rarely	Several days	Half of days	Half of days	Half of days	Half of days	Half of days	Half of days	Half of days	Half of days
2021-03-05 18:18:48	Yes	Facebook	Desktop	Broadband (Wi-Fi)	2-5 years	3-5 per day	1-3 hours	Afternoon	500-2000	Many of them	5-10	To stay connected with people	Updates of current affairs/news	Yes	Yes	Yes	Sometimes	Most of the times	Yes	Trying to reduce the use	30	Male	Unmarried	Muslim	Masters or above	Govt. job	40,000-70,000 Tk	Rural Area	With family	77	1.651	Smoker	Never	Rarely	Rarely	Rarely	Sometimes	Sometimes	Sometimes	Sometimes	Several days	Not at all	Half of days	Several days	Several days	Not at all	Several days	Several days	Not at all
2021-03-05 13:51:38	Yes	Facebook	Tablet	Broadband (Wi-Fi)	2-5 years	1-2 per day	3-5 hours	Afternoon	Less than 500	All of them	10-20	To make new friends	To stay connected with people	Yes	Yes	Yes	Sometimes	Never	No	Not trying	17	Male	Unmarried	Muslim	Secondary Level	Self-employed/Entrepreneur/Business	10,000-40,000 Tk	Rural Area	Without family	77	1.651	Smoker	Rarely	Never	Never	Rarely	Sometimes	Never	Often	Sometimes	Half of days	Not at all	Not at all	Several days	Several days	Several days	Nearly everyday	Half of days	Several days
2021-02-21 14:30:31	Yes	Facebook	Mobile Phone	Broadband (Wi-Fi)	More than 10 years	More than 5 per day	1-3 hours	Frequently at anytime	500-2000	All of them	More than 20	To stay connected with people	Updates of people	Yes	No	Yes	Sometimes	Never	No	Not trying	17	Male	Unmarried	Hindu	Graduate Level	Private job	10,000-40,000 Tk	Urban Area	With family	82	1.7018	Smoker	Sometimes	Never	Sometimes	Sometimes	Sometimes	Sometimes	Often	Often	Nearly everyday	Not at all	Not at all	Not at all	Not at all	Not at all	Not at all	Not at all	Not at all
2021-03-01 17:56:35	Yes	Facebook	Mobile Phone	Broadband (Wi-Fi)	More than 10 years	1-2 per day	1-3 hours	Frequently at anytime	2000-4000	Most of them	More than 20	To stay connected with people	Updates of people	Yes	No	No	Sometimes	Most of the times	Yes	Trying to reduce the use	24	Male	Unmarried	Muslim	Graduate Level	Unemployed including students	No income	Urban Area	Without family	68	1.5494	Smoker	Sometimes	Sometimes	Sometimes	Never	Sometimes	Sometimes	Rarely	Sometimes	Several days	Nearly everyday	Several days	Several days	Not at all	Nearly everyday	Several days	Not at all	Several days
2021-02-20 00:28:32	Yes	Instagram	Mobile Phone	Broadband (Wi-Fi)	5-10 years	Less than 1 per day	3-5 hours	Frequently at anytime	500-2000	Many of them	5-10	To stay connected with people	Get pleasure from funny posts/ memes	Yes	No	No	Sometimes	Most of the times	No	Not trying	23	Male	Unmarried	Muslim	Graduate Level	Unemployed including students	No income	Urban Area	With family	68	1.5494	Smoker	Never	Never	Never	Never	Never	Never	Often	Sometimes	Several days	Not at all	Several days	Several days	Not at all	Not at all	Not at all	Not at all	Not at all
2021-02-20 21:42:56	Yes	Instagram	Mobile Phone	Broadband (Wi-Fi)	More than 10 years	More than 5 per day	3-5 hours	Frequently at anytime	500-2000	Most of them	More than 20	To stay connected with people	To stay connected with people	Yes	No	Yes	Sometimes	Never	No	Trying to reduce the use	26	Female	Married	Muslim	Graduate Level	Unemployed including students	No income	Urban Area	With family	68	1.5494	Non-smoker	Sometimes	Sometimes	Sometimes	Sometimes	Sometimes	Sometimes	Sometimes	Sometimes	Several days	Several days	Nearly everyday	Half of days	Half of days	Several days	Half of days	Half of days	Several days
2021-02-20 02:54:00	Yes	Facebook	Mobile Phone	Broadband (Wi-Fi)	5-10 years	1-2 per day	1-3 hours	Night to late night	Less than 500	All of them	5-10	To stay connected with people	Updates of people	Yes	No	Yes	Sometimes	Never	No	Not trying	30	Female	Married	Muslim	Masters or above	Unemployed including students	No income	Urban Area	With family	68	1.5494	Non-smoker	Never	Never	Never	Never	Never	Never	Never	Often	Not at all	Not at all	Not at all	Not at all	Not at all	Not at all	Not at all	Not at all	Not at all
2021-02-20 00:06:49	Yes	Facebook	Mobile Phone	Mobile data	More than 10 years	Less than 1 per day	1-3 hours	Night to late night	500-2000	Many of them	More than 20	To stay connected with people	Updates of current affairs/news	Yes	No	Yes	Sometimes	Never	Yes	Trying to reduce the use	28	Male	Married	Muslim	Masters or above	Private job	40,000-70,000 Tk	Urban Area	With family	75	1.6256	Non-smoker	Sometimes	Never	Never	Sometimes	Sometimes	Sometimes	Often	Often	Not at all	Several days	Several days	Several days	Several days	Several days	Several days	Several days	Not at all
2021-02-28 21:47:37	Yes	Facebook	Mobile Phone	Broadband (Wi-Fi)	More than 10 years	3-5 per day	More than 5 hours	Frequently at anytime	2000-4000	Many of them	10-20	To stay connected with people	Get pleasure from funny posts/ memes	Yes	No	Yes	Sometimes	Most of the times	Yes	Trying to reduce the use	25	Female	Unmarried	Muslim	Graduate Level	Unemployed including students	No income	Urban Area	With family	75	1.6256	Non-smoker	Often	Sometimes	Often	Often	Often	Often	Often	Never	Several days	Several days	Nearly everyday	Nearly everyday	Nearly everyday	Nearly everyday	Nearly everyday	Half of days	Several days
2021-02-22 18:08:48	Yes	Facebook	Mobile Phone	Mobile data	Less than 2-year	Less than 1 per day	1-3 hours	Afternoon	Less than 500	Many of them	Less than 5	To stay connected with people	Updates of current affairs/news	No	Yes	No	Sometimes	Most of the times	Yes	Not trying	38	Female	Married	Muslim	Secondary Level	Self-employed/Entrepreneur/Business	10,000-40,000 Tk	Rural Area	With family	75	1.6256	Non-smoker	Rarely	Sometimes	Sometimes	Sometimes	Rarely	Often	Often	Never	Several days	Several days	Half of days	Half of days	Half of days	Several days	Not at all	Not at all	Not at all
2021-02-19 22:19:21	Yes	Facebook	Mobile Phone	Broadband (Wi-Fi)	5-10 years	Less than 1 per day	1-3 hours	Frequently at anytime	Less than 500	Many of them	Less than 5	To stay connected with people	Updates of current affairs/news	Yes	No	Yes	Sometimes	Never	No	Trying to reduce the use	62	Male	Married	Muslim	Masters or above	Private job	Above 70,000 Tk	Urban Area	With family	75	1.6256	Non-smoker	Often	Often	Never	Often	Often	Often	Rarely	Sometimes	Several days	Not at all	Not at all	Not at all	Not at all	Not at all	Not at all	Not at all	Not at all
2021-03-05 14:22:14	Yes	Facebook	Tablet	Broadband (Wi-Fi)	5-10 years	Less than 1 per day	Less than 1 hour	Frequently at anytime	Less than 500	Few of them	Less than 5	To make new friends	Updates of current affairs/news	Yes	Yes	Yes	Not at all	Most of the times	Yes	Trying to stop the use	20	Male	Unmarried	Muslim	Primary level	Daily labor/driver/housemaid	10,000-40,000 Tk	Rural Area	With family	66	1.524	Smoker	Often	Sometimes	Often	Sometimes	Sometimes	Often	Sometimes	Rarely	Not at all	Nearly everyday	Several days	Nearly everyday	Nearly everyday	Several days	Nearly everyday	Half of days	Nearly everyday
2021-02-22 12:43:31	Yes	Facebook	Mobile Phone	Broadband (Wi-Fi)	More than 10 years	Less than 1 per day	More than 5 hours	Frequently at anytime	500-2000	Most of them	More than 20	For time pass	Updates of people	Yes	No	No	Sometimes	Most of the times	Yes	Not trying	26	Female	Married	Muslim	Graduate Level	Unemployed including students	No income	Urban Area	With family	66	1.524	Non-smoker	Often	Often	Often	Often	Often	Often	Sometimes	Never	Nearly everyday	Nearly everyday	Several days	Nearly everyday	Nearly everyday	Nearly everyday	Nearly everyday	Nearly everyday	Several days
2021-02-20 18:47:49	Yes	Facebook	Mobile Phone	Broadband (Wi-Fi)	5-10 years	Less than 1 per day	1-3 hours	Frequently at anytime	Less than 500	Most of them	Less than 5	To stay connected with people	Updates of current affairs/news	Yes	No	No	Sometimes	Never	Yes	Trying to reduce the use	24	Female	Unmarried	Muslim	Graduate Level	Unemployed including students	10,000-40,000 Tk	Urban Area	With family	66	1.524	Non-smoker	Sometimes	Rarely	Never	Never	Never	Sometimes	Often	Rarely	Nearly everyday	Not at all	Several days	Several days	Several days	Not at all	Not at all	Not at all	Not at all
2021-02-14 18:48:32	Yes	Facebook	Mobile Phone	Broadband (Wi-Fi)	2-5 years	Less than 1 per day	1-3 hours	Frequently at anytime	Less than 500	All of them	Less than 5	To stay connected with people	Motivational/ informative contents	Yes	No	No	Sometimes	Never	No	Trying to reduce the use	25	Male	Unmarried	Muslim	Graduate Level	Unemployed including students	No income	Urban Area	With family	80	1.6764	Non-smoker	Never	Never	Never	Never	Never	Sometimes	Often	Often	Several days	Not at all	Not at all	Not at all	Not at all	Not at all	Not at all	Not at all	Not at all
2021-02-27 19:45:54	Yes	WhatsApp	Mobile Phone	Mobile data	2-5 years	Less than 1 per day	3-5 hours	Frequently at anytime	Less than 500	All of them	5-10	To stay connected with people	Motivational/ informative contents	Yes	Yes	Yes	Always	Never	No	Not trying	21	Male	Unmarried	Muslim	Graduate Level	Unemployed including students	No income	Urban Area	With family	69	1.5494	Smoker	Rarely	Rarely	Rarely	Sometimes	Sometimes	Sometimes	Rarely	Rarely	Nearly everyday	Not at all	Nearly everyday	Nearly everyday	Several days	Several days	Not at all	Nearly everyday	Several days
2021-02-20 00:25:09	Yes	Instagram	Mobile Phone	Broadband (Wi-Fi)	5-10 years	Less than 1 per day	3-5 hours	Frequently at anytime	Less than 500	Many of them	Less than 5	To stay connected with people	Updates of current affairs/news	No	No	No	Always	Most of the times	Yes	Not trying	21	Male	Unmarried	Muslim	Graduate Level	Unemployed including students	No income	Urban Area	Without family	69	1.5494	Non-smoker	Often	Often	Often	Often	Often	Often	Often	Often	Half of days	Half of days	Not at all	Several days	Half of days	Half of days	Nearly everyday	Several days	Not at all
2021-02-20 21:38:21	Yes	Facebook	Mobile Phone	Broadband (Wi-Fi)	5-10 years	More than 5 per day	More than 5 hours	Night to late night	Less than 500	All of them	Less than 5	To stay connected with people	Motivational/ informative contents	No	No	Yes	Always	All the times	Yes	Not trying	27	Male	Unmarried	Muslim	Masters or above	Unemployed including students	No income	Urban Area	With family	76	1.6256	Non-smoker	Sometimes	Never	Sometimes	Sometimes	Often	Sometimes	Rarely	Sometimes	Several days	Several days	Not at all	Nearly everyday	Several days	Several days	Several days	Not at all	Several days
2021-02-25 23:39:55	Yes	Facebook	Mobile Phone	Mobile data	Less than 2-year	Less than 1 per day	Less than 1 hour	Evening	Less than 500	All of them	Less than 5	To stay connected with people	Updates of current affairs/news	Yes	Yes	No	Sometimes	Most of the times	Yes	Not trying	21	Male	Unmarried	Muslim	Secondary Level	Self-employed/Entrepreneur/Business	10,000-40,000 Tk	Rural Area	With family	67	1.524	Non-smoker	Rarely	Rarely	Rarely	Rarely	Rarely	Sometimes	Sometimes	Often	Several days	Several days	Several days	Several days	Not at all	Several days	Not at all	Not at all	Not at all
2021-02-19 16:42:46	Yes	Facebook	Mobile Phone	Broadband (Wi-Fi)	2-5 years	1-2 per day	1-3 hours	Frequently at anytime	500-2000	Few of them	Less than 5	To make new friends	Get pleasure from funny posts/ memes	No	Yes	No	Sometimes	Most of the times	Yes	Trying to reduce the use	31	Female	Married	Muslim	Masters or above	Unemployed including students	No income	Urban Area	With family	67	1.524	Non-smoker	Sometimes	Sometimes	Sometimes	Sometimes	Often	Sometimes	Rarely	Rarely	Half of days	Several days	Several days	Several days	Half of days	Half of days	Not at all	Several days	Half of days
2021-02-22 19:05:24	Yes	Facebook	Mobile Phone	Mobile data	2-5 years	Less than 1 per day	Less than 1 hour	Frequently at anytime	Less than 500	Few of them	Less than 5	To stay connected with people	Updates of current affairs/news	No	Yes	No	Sometimes	Most of the times	Yes	Not trying	43	Female	Married	Muslim	Secondary Level	Unemployed including students	No income	Rural Area	With family	67	1.524	Non-smoker	Sometimes	Sometimes	Sometimes	Sometimes	Rarely	Rarely	Rarely	Never	Several days	Half of days	Several days	Several days	Several days	Several days	Not at all	Not at all	Not at all
2021-02-16 20:46:22	Yes	Facebook	Mobile Phone	Broadband (Wi-Fi)	More than 10 years	Less than 1 per day	1-3 hours	Frequently at anytime	500-2000	Few of them	More than 20	For time pass	Get pleasure from funny posts/ memes	No	No	Yes	Sometimes	All the times	Yes	Trying to reduce the use	26	Female	Married	Muslim	Masters or above	Self-employed/Entrepreneur/Business	10,000-40,000 Tk	Urban Area	With family	74	1.6002	Smoker	Often	Sometimes	Sometimes	Often	Often	Often	Never	Often	Not at all	Nearly everyday	Not at all	Nearly everyday	Nearly everyday	Nearly everyday	Nearly everyday	Half of days	Nearly everyday
2021-02-21 01:25:46	Yes	Facebook	Mobile Phone	Broadband (Wi-Fi)	5-10 years	Less than 1 per day	More than 5 hours	Frequently at anytime	500-2000	Many of them	10-20	To stay connected with people	Motivational/ informative contents	No	No	Yes	Sometimes	Most of the times	Yes	Trying to stop the use	26	Female	Married	Muslim	Graduate Level	Unemployed including students	No income	Urban Area	With family	74	1.6002	Non-smoker	Sometimes	Sometimes	Sometimes	Sometimes	Sometimes	Sometimes	Sometimes	Sometimes	Nearly everyday	Several days	Several days	Several days	Not at all	Several days	Not at all	Half of days	Several days
2021-02-18 08:06:13	Yes	Facebook	Mobile Phone	Broadband (Wi-Fi)	More than 10 years	Less than 1 per day	Less than 1 hour	Frequently at anytime	500-2000	Few of them	More than 20	For time pass	Get pleasure from funny posts/ memes	No	No	No	Not at all	Never	Yes	Trying to reduce the use	29	Female	Married	Muslim	Masters or above	Private job	10,000-40,000 Tk	Urban Area	With family	72	1.5748	Smoker	Sometimes	Rarely	Rarely	Rarely	Never	Never	Rarely	Rarely	Half of days	Half of days	Several days	Several days	Several days	Not at all	Nearly everyday	Not at all	Not at all
2021-03-01 07:06:50	Yes	Facebook	Tablet	Broadband (Wi-Fi)	2-5 years	Less than 1 per day	Less than 1 hour	Frequently at anytime	Less than 500	Few of them	5-10	For time pass	To stay connected with people	Yes	No	No	Not at all	All the times	Yes	Not trying	38	Female	Married	Muslim	Secondary Level	Housewife	No income	Urban Area	With family	45	1.2446	Non-smoker	Rarely	Never	Never	Never	Rarely	Rarely	Never	Sometimes	Several days	Several days	Not at all	Several days	Several days	Not at all	Several days	Several days	Several days
2021-03-05 17:53:31	Yes	Facebook	Mobile Phone	Broadband (Wi-Fi)	2-5 years	Less than 1 per day	Less than 1 hour	Evening	Less than 500	Many of them	Less than 5	For time pass	To stay connected with people	Yes	Yes	Yes	Sometimes	Most of the times	Yes	Trying to stop the use	21	Male	Unmarried	Hindu	Primary level	Daily labor/driver/housemaid	10,000-40,000 Tk	Rural Area	Without family	77	1.6256	Smoker	Rarely	Rarely	Sometimes	Sometimes	Often	Often	Rarely	Rarely	Not at all	Nearly everyday	Nearly everyday	Nearly everyday	Nearly everyday	Nearly everyday	Nearly everyday	Nearly everyday	Several days
2021-03-06 13:26:03	Yes	Snapchat	Mobile Phone	Mobile data	2-5 years	3-5 per day	1-3 hours	Afternoon	500-2000	Few of them	Less than 5	To make new friends	To stay connected with people	Yes	Yes	Yes	Sometimes	Most of the times	Yes	Trying to stop the use	18	Female	Unmarried	Muslim	Secondary Level	Unemployed including students	No income	Rural Area	With family	77	1.6256	Non-smoker	Often	Often	Often	Often	Often	Rarely	Rarely	Rarely	Not at all	Half of days	Nearly everyday	Nearly everyday	Half of days	Half of days	Several days	Several days	Several days
2021-03-07 21:25:41	Yes	Facebook	Mobile Phone	Mobile data	2-5 years	Less than 1 per day	Less than 1 hour	Morning	Less than 500	All of them	Less than 5	For time pass	Get pleasure from funny posts/ memes	Yes	Yes	No	Always	All the times	No	Not trying	18	Male	Unmarried	Muslim	Primary level	Unemployed including students	No income	Rural Area	With family	77	1.6256	Smoker	Rarely	Never	Never	Never	Sometimes	Sometimes	Sometimes	Sometimes	Not at all	Not at all	Several days	Not at all	Not at all	Several days	Nearly everyday	Nearly everyday	Not at all
2021-02-20 21:35:32	Yes	Facebook	Mobile Phone	Broadband (Wi-Fi)	Less than 2-year	Less than 1 per day	Less than 1 hour	Frequently at anytime	Less than 500	Many of them	5-10	To stay connected with people	Updates of people	No	Yes	No	Sometimes	Most of the times	Yes	Not trying	25	Female	Unmarried	Muslim	Graduate Level	Unemployed including students	No income	Urban Area	With family	77	1.6256	Non-smoker	Sometimes	Sometimes	Sometimes	Often	Often	Sometimes	Sometimes	Rarely	Half of days	Half of days	Half of days	Several days	Several days	Several days	Half of days	Several days	Half of days
2021-03-06 13:42:47	Yes	Facebook	Mobile Phone	Mobile data	2-5 years	1-2 per day	1-3 hours	Afternoon	500-2000	Few of them	Less than 5	For time pass	Updates of current affairs/news	No	No	No	Sometimes	Most of the times	Yes	Trying to reduce the use	19	Male	Married	Muslim	Primary level	Private job	10,000-40,000 Tk	Rural Area	With family	77	1.6256	Non-smoker	Sometimes	Sometimes	Rarely	Rarely	Sometimes	Sometimes	Sometimes	Often	Several days	Not at all	Several days	Nearly everyday	Several days	Not at all	Nearly everyday	Several days	Not at all
2021-02-22 16:56:07	Yes	Facebook	Mobile Phone	Broadband (Wi-Fi)	More than 10 years	More than 5 per day	1-3 hours	Frequently at anytime	Less than 500	Most of them	5-10	Running business	To stay connected with people	Yes	No	No	Not at all	Never	Yes	Trying to reduce the use	26	Female	Married	Muslim	Graduate Level	Private job	10,000-40,000 Tk	Urban Area	With family	70	1.5494	Non-smoker	Sometimes	Never	Sometimes	Rarely	Never	Never	Sometimes	Rarely	Several days	Not at all	Not at all	Half of days	Not at all	Not at all	Not at all	Not at all	Not at all
2021-02-20 19:14:13	Yes	Facebook	Mobile Phone	Mobile data	Less than 2-year	1-2 per day	1-3 hours	Frequently at anytime	Less than 500	Most of them	More than 20	To stay connected with people	To stay connected with people	No	Yes	No	Always	All the times	Yes	Trying to stop the use	35	Female	Married	Muslim	Secondary Level	Self-employed/Entrepreneur/Business	10,000-40,000 Tk	Urban Area	With family	70	1.5494	Non-smoker	Sometimes	Sometimes	Sometimes	Often	Often	Often	Never	Never	Half of days	Half of days	Several days	Half of days	Several days	Not at all	Not at all	Several days	Not at all
2021-02-28 00:07:15	Yes	Facebook	Mobile Phone	Broadband (Wi-Fi)	Less than 2-year	3-5 per day	1-3 hours	Frequently at anytime	Less than 500	Many of them	Less than 5	Running business	Motivational/ informative contents	Yes	No	Yes	Sometimes	Never	Yes	Trying to reduce the use	23	Male	Unmarried	Muslim	Graduate Level	Business+student	No income	Urban Area	With family	70	1.5494	Non-smoker	Rarely	Never	Never	Never	Never	Sometimes	Rarely	Sometimes	Several days	Several days	Several days	Not at all	Not at all	Not at all	Not at all	Not at all	Not at all
2021-02-16 21:20:39	Yes	Facebook	Mobile Phone	Mobile data	More than 10 years	1-2 per day	1-3 hours	Frequently at anytime	500-2000	Most of them	10-20	To stay connected with people	Get pleasure from funny posts/ memes	Yes	No	Yes	Sometimes	Most of the times	No	Not trying	29	Female	Married	Muslim	Masters or above	Private job	40,000-70,000 Tk	Urban Area	With family	70	1.5494	Non-smoker	Sometimes	Sometimes	Never	Sometimes	Sometimes	Rarely	Often	Often	Several days	Nearly everyday	Half of days	Half of days	Not at all	Not at all	Not at all	Not at all	Several days
2021-02-16 13:33:53	Yes	Facebook	Mobile Phone	Broadband (Wi-Fi)	5-10 years	3-5 per day	More than 5 hours	Frequently at anytime	500-2000	Many of them	More than 20	To stay connected with people	To stay connected with people	No	No	Yes	Sometimes	Most of the times	Yes	Trying to reduce the use	28	Male	Married	Muslim	Masters or above	Private job	10,000-40,000 Tk	Urban Area	With family	82	1.6764	Smoker	Sometimes	Often	Sometimes	Sometimes	Often	Often	Sometimes	Rarely	Several days	Several days	Several days	Several days	Half of days	Several days	Several days	Several days	Not at all
2021-02-22 17:50:40	Yes	Facebook	Mobile Phone	Mobile data	Less than 2-year	Less than 1 per day	Less than 1 hour	Night to late night	Less than 500	Many of them	Less than 5	To make new friends	To stay connected with people	No	Yes	No	Sometimes	Most of the times	Yes	Not trying	27	Female	Married	Muslim	Graduate Level	Unemployed including students	No income	Rural Area	With family	68	1.524	Non-smoker	Rarely	Rarely	Rarely	Rarely	Never	Never	Often	Rarely	Several days	Several days	Half of days	Half of days	Half of days	Not at all	Several days	Several days	Several days
2021-02-21 12:35:35	Yes	Facebook	Desktop	Broadband (Wi-Fi)	2-5 years	Less than 1 per day	Less than 1 hour	Night to late night	Less than 500	Few of them	Less than 5	For time pass	Motivational/ informative contents	Yes	No	No	Not at all	Never	Yes	Trying to stop the use	40	Female	Divorced	Muslim	Masters or above	Daily labor/driver/housemaid	10,000-40,000 Tk	Rural Area	With family	75	1.6002	Non-smoker	Never	Sometimes	Sometimes	Often	Never	Never	Never	Never	Not at all	Not at all	Not at all	Not at all	Not at all	Not at all	Not at all	Not at all	Not at all
2021-02-16 21:07:33	Yes	Facebook	Mobile Phone	Broadband (Wi-Fi)	5-10 years	Less than 1 per day	1-3 hours	Frequently at anytime	500-2000	Many of them	More than 20	To stay connected with people	To stay connected with people	No	No	No	Sometimes	Most of the times	Yes	Trying to reduce the use	28	Female	Unmarried	Muslim	Graduate Level	Self-employed/Entrepreneur/Business	10,000-40,000 Tk	Urban Area	With family	75	1.6002	Non-smoker	Often	Sometimes	Often	Sometimes	Sometimes	Sometimes	Often	Rarely	Several days	Half of days	Several days	Not at all	Not at all	Several days	Not at all	Not at all	Several days
2021-02-16 21:00:39	Yes	Facebook	Mobile Phone	Broadband (Wi-Fi)	More than 10 years	More than 5 per day	More than 5 hours	Frequently at anytime	500-2000	Many of them	More than 20	To stay connected with people	Updates of current affairs/news	Yes	No	Yes	Not at all	Never	Yes	Trying to reduce the use	25	Female	Unmarried	Muslim	Graduate Level	Unemployed including students	No income	Urban Area	With family	75	1.6002	Non-smoker	Sometimes	Never	Never	Never	Never	Sometimes	Sometimes	Sometimes	Not at all	Nearly everyday	Several days	Several days	Several days	Several days	Not at all	Not at all	Not at all
2021-02-28 00:03:48	Yes	Facebook	Mobile Phone	Broadband (Wi-Fi)	5-10 years	3-5 per day	More than 5 hours	Frequently at anytime	500-2000	Most of them	More than 20	For time pass	Get pleasure from funny posts/ memes	Yes	No	Yes	Sometimes	Never	Yes	Trying to reduce the use	23	Male	Unmarried	Muslim	Graduate Level	Unemployed including students	No income	Urban Area	With family	98	1.8288	Non-smoker	Never	Never	Never	Never	Never	Rarely	Sometimes	Rarely	Half of days	Half of days	Not at all	Half of days	Not at all	Not at all	Not at all	Not at all	Not at all
2021-02-20 09:12:52	Yes	Facebook	Mobile Phone	Broadband (Wi-Fi)	5-10 years	Less than 1 per day	3-5 hours	Frequently at anytime	500-2000	Many of them	Less than 5	For time pass	Get pleasure from funny posts/ memes	Yes	No	Yes	Sometimes	All the times	No	Not trying	21	Male	Unmarried	Muslim	Graduate Level	Unemployed including students	10,000-40,000 Tk	Urban Area	With family	85	1.7018	Non-smoker	Sometimes	Sometimes	Often	Sometimes	Sometimes	Sometimes	Often	Never	Half of days	Nearly everyday	Several days	Several days	Several days	Nearly everyday	Several days	Half of days	Nearly everyday
2021-02-26 00:00:31	Yes	Facebook	Mobile Phone	Mobile data	2-5 years	More than 5 per day	More than 5 hours	Frequently at anytime	500-2000	Most of them	10-20	To make new friends	Get pleasure from funny posts/ memes	No	Yes	Yes	Always	All the times	Yes	Not trying	29	Male	Married	Muslim	Graduate Level	Private job	10,000-40,000 Tk	Rural Area	With family	85	1.7018	Smoker	Sometimes	Sometimes	Sometimes	Sometimes	Sometimes	Often	Sometimes	Rarely	Several days	Half of days	Half of days	Half of days	Several days	Half of days	Half of days	Half of days	Half of days
2021-02-20 18:45:44	Yes	Facebook	Mobile Phone	Mobile data	More than 10 years	1-2 per day	1-3 hours	Frequently at anytime	2000-4000	Many of them	Less than 5	To stay connected with people	Updates of people	No	No	Yes	Always	Most of the times	Yes	Not trying	42	Male	Married	Muslim	Masters or above	Govt. job	40,000-70,000 Tk	Urban Area	With family	85	1.7018	Smoker	Sometimes	Rarely	Often	Often	Sometimes	Often	Often	Never	Several days	Several days	Several days	Half of days	Several days	Not at all	Not at all	Several days	Not at all
2021-03-02 19:21:42	Yes	Facebook	Laptop	Broadband (Wi-Fi)	5-10 years	More than 5 per day	3-5 hours	Frequently at anytime	500-2000	Most of them	5-10	To stay connected with people	To stay connected with people	Yes	No	No	Sometimes	Never	No	Not trying	30	Male	Married	Muslim	Masters or above	Private job	40,000-70,000 Tk	Urban Area	With family	101	1.8542	Non-smoker	Never	Never	Never	Never	Never	Never	Never	Never	Nearly everyday	Not at all	Not at all	Not at all	Not at all	Not at all	Not at all	Not at all	Not at all
2021-03-06 20:05:02	Yes	Facebook	Mobile Phone	Broadband (Wi-Fi)	2-5 years	1-2 per day	3-5 hours	Evening	Less than 500	Many of them	5-10	For time pass	Updates of people	Yes	Yes	Yes	Not at all	Most of the times	Yes	Trying to reduce the use	18	Male	Unmarried	Muslim	Secondary Level	Unemployed including students	No income	Rural Area	Without family	66	1.4986	Smoker	Often	Often	Often	Often	Sometimes	Sometimes	Rarely	Rarely	Not at all	Nearly everyday	Nearly everyday	Nearly everyday	Nearly everyday	Nearly everyday	Nearly everyday	Nearly everyday	Nearly everyday
2021-03-09 03:03:18	Yes	Instagram	Mobile Phone	Broadband (Wi-Fi)	5-10 years	Less than 1 per day	More than 5 hours	Frequently at anytime	Less than 500	Few of them	5-10	To stay connected with people	Updates of people	No	No	Yes	Always	Most of the times	Yes	Trying to reduce the use	27	Female	Unmarried	Muslim	Graduate Level	Unemployed including students	10,000-40,000 Tk	Urban Area	With family	78	1.6256	Non-smoker	Sometimes	Sometimes	Sometimes	Often	Sometimes	Sometimes	Never	Never	Not at all	Several days	Nearly everyday	Nearly everyday	Half of days	Nearly everyday	Nearly everyday	Several days	Not at all
2021-03-07 21:35:04	Yes	Facebook	Mobile Phone	Mobile data	Less than 2-year	3-5 per day	3-5 hours	Afternoon	500-2000	Few of them	Less than 5	To make new friends	To stay connected with people	Yes	Yes	Yes	Not at all	Never	No	Not trying	19	Male	Unmarried	Muslim	Secondary Level	Unemployed including students	No income	Rural Area	With family	78	1.6256	Non-smoker	Sometimes	Sometimes	Sometimes	Rarely	Often	Sometimes	Often	Often	Several days	Several days	Several days	Several days	Several days	Several days	Not at all	Several days	Several days
2021-02-20 21:53:35	Yes	Facebook	Mobile Phone	Mobile data	More than 10 years	Less than 1 per day	More than 5 hours	Frequently at anytime	500-2000	Many of them	More than 20	For time pass	To stay connected with people	Yes	No	No	Sometimes	Never	No	Not trying	24	Male	Unmarried	Atheist	Masters or above	Unemployed including students	No income	Urban Area	Without family	71	1.5494	Non-smoker	Rarely	Rarely	Never	Never	Rarely	Rarely	Sometimes	Often	Half of days	Not at all	Not at all	Not at all	Not at all	Not at all	Not at all	Not at all	Not at all
2021-03-06 19:56:01	Yes	Facebook	Mobile Phone	Broadband (Wi-Fi)	5-10 years	More than 5 per day	More than 5 hours	Night to late night	Less than 500	Few of them	5-10	For time pass	Get pleasure from funny posts/ memes	Yes	Yes	Yes	Always	All the times	Yes	Trying to stop the use	24	Male	Unmarried	Muslim	Graduate Level	Unemployed including students	No income	Rural Area	Without family	91	1.7526	Smoker	Rarely	Sometimes	Sometimes	Rarely	Rarely	Rarely	Sometimes	Rarely	Not at all	Not at all	Not at all	Several days	Several days	Several days	Not at all	Several days	Not at all
2021-02-17 03:15:26	Yes	Facebook	Laptop	Broadband (Wi-Fi)	5-10 years	More than 5 per day	More than 5 hours	Night to late night	500-2000	Many of them	5-10	To stay connected with people	Updates of current affairs/news	Yes	No	No	Sometimes	All the times	Yes	Not trying	29	Male	Married	Muslim	Masters or above	Private job	10,000-40,000 Tk	Urban Area	With family	86	1.7018	Non-smoker	Sometimes	Sometimes	Sometimes	Sometimes	Rarely	Sometimes	Sometimes	Rarely	Nearly everyday	Several days	Several days	Nearly everyday	Half of days	Several days	Several days	Several days	Not at all
2021-03-01 09:32:34	Yes	Imo	Mobile Phone	Mobile data	2-5 years	Less than 1 per day	Less than 1 hour	Frequently at anytime	Less than 500	All of them	5-10	For time pass	Updates of people	Yes	Yes	Yes	Always	All the times	No	Not trying	16	Female	Unmarried	Hindu	Secondary Level	Unemployed including students	No income	Rural Area	With family	46	1.2446	Non-smoker	Often	Often	Often	Often	Often	Often	Often	Often	Not at all	Nearly everyday	Nearly everyday	Nearly everyday	Half of days	Half of days	Nearly everyday	Nearly everyday	Half of days
2021-02-23 16:16:32	Yes	Facebook	Mobile Phone	Mobile data	5-10 years	1-2 per day	More than 5 hours	Frequently at anytime	500-2000	Most of them	More than 20	To stay connected with people	To stay connected with people	Yes	No	No	Sometimes	Never	No	Trying to reduce the use	29	Male	Married	Muslim	Masters or above	Private job	40,000-70,000 Tk	Urban Area	With family	89	1.7272	Non-smoker	Rarely	Never	Never	Never	Never	Rarely	Often	Often	Half of days	Several days	Not at all	Not at all	Several days	Not at all	Several days	Not at all	Not at all
2021-02-20 20:51:29	Yes	Facebook	Mobile Phone	Mobile data	Less than 2-year	1-2 per day	Less than 1 hour	Frequently at anytime	Less than 500	Many of them	5-10	To stay connected with people	To stay connected with people	No	No	No	Sometimes	Never	Yes	Not trying	27	Female	Married	Muslim	Graduate Level	Self-employed/Entrepreneur/Business	10,000-40,000 Tk	Urban Area	With family	72	1.5494	Non-smoker	Rarely	Sometimes	Rarely	Often	Often	Often	Often	Sometimes	Half of days	Several days	Half of days	Half of days	Half of days	Several days	Several days	Several days	Several days
2021-02-19 18:51:28	Yes	Facebook	Mobile Phone	Broadband (Wi-Fi)	5-10 years	1-2 per day	1-3 hours	Frequently at anytime	500-2000	Most of them	More than 20	To stay connected with people	Islamic content	Yes	No	No	Sometimes	Never	Yes	Trying to reduce the use	27	Male	Married	Muslim	Masters or above	Private job	10,000-40,000 Tk	Urban Area	With family	72	1.5494	Non-smoker	Never	Never	Never	Never	Never	Never	Rarely	Often	Not at all	Not at all	Several days	Not at all	Not at all	Not at all	Several days	Not at all	Not at all
2021-03-07 21:27:09	Yes	Facebook	Mobile Phone	Mobile data	Less than 2-year	3-5 per day	3-5 hours	Frequently at anytime	500-2000	Many of them	Less than 5	To stay connected with people	To stay connected with people	Yes	No	No	Not at all	Never	No	Not trying	19	Male	Unmarried	Muslim	Secondary Level	Unemployed including students	No income	Rural Area	With family	87	1.7018	Smoker	Often	Often	Often	Often	Often	Often	Often	Sometimes	Half of days	Several days	Not at all	Not at all	Not at all	Nearly everyday	Nearly everyday	Not at all	Several days
[truncated: 90 more rows]
[truncated: 26 more columns]
